# Supplementary material for: Agrobacterium VirE2 Protein Modulates Plant Gene Expression and Mediates Transformation From Its Location Outside the Nucleus
Source: Front Plant Sci. 2021 Jun 4;12:684192. doi: 10.3389/fpls.2021.684192 (PMC8213393; doi:10.3389/fpls.2021.684192)
Supplement: Supplementary file 1 [file Data_Sheet_1.zip]

Archive with 5 entries (5 files):
- Supplemental Data Sheet 1.XLSX
- Supplemental Data Sheet 2.XLSX
- Supplemental Data Sheet 3.XLSX
- Supplemental Figures.PDF
- Supplemental Tables.pdf
