# Supplementary material for: Agrobacterium VirE2 Protein Modulates Plant Gene Expression and Mediates Transformation From Its Location Outside the Nucleus
Source: Front Plant Sci. 2021 Jun 4;12:684192. doi: 10.3389/fpls.2021.684192 (PMC8213393; doi:10.3389/fpls.2021.684192)
Supplement: Supplementary file 1 [file Data_Sheet_1.zip › Supplemental Data Sheet 1.XLSX]

## Sheet: VirE2 Up with Agro
Supplemental Datasheet 1: VirE2 Up with Agro
Gene_ID	Gene	Function	Induced 3hour+Agro Compared with Mock+Agro 3 hours	Induced 12hours+Agro Compared with Mock+Agro 12 hours	Assayed for Transformation?	Associated GO Terms
AT1G01210	AT1G01210	DNA-directed RNA polymerase, subunit M. NP_171629.1. DNA-directed RNA polymerase, subunit M, archaeal; FUNCTIONS IN: in 6 functions; INVOLVED IN: RNA elongation, regulation of transcription, DNA-dependent, transcription, regulation of transcription; LOCATED IN: nucleus	x	Up (3.2-fold)		GO Process: Regulation of transcription, DNA templated
AT1G03330	AT1G03330	Small nuclear ribonucleoprotein family protein. NP_563682.1.	x	Up (3.7-fold)		GO Process: mRNA processing
AT1G03820	AT1G03820	similar to E6-4 [Gossypium hirsutum] (GB:AAY43793.1); similar to E6-3 [Gossypium hirsutum] (GB:AAY43792.1); similar to E6 (GB:AAB03081.1)	x	Up (5.6-fold)		GO Process: Unknown
AT1G06830	AT1G06830	monothiol glutaredoxin-S11. NP_172168.1. Glutaredoxin family protein; FUNCTIONS IN: electron carrier activity, protein disulfide oxidoreductase activity; INVOLVED IN: cell redox homeostasis; LOCATED IN: endomembrane system	x	Up (5.5-fold)		GO Process: anther development, cell redox homeostatsis
AT1G07610	MT1C	metallothionein 1C. NP_172240.1. metallothionein 1C (MT1C); FUNCTIONS IN: copper ion binding; INVOLVED IN: response to copper ion; LOCATED IN: cytosolic ribosome	x	Up (7.9-fold)		GO Process: Response to copper ion, response to nitrate
AT1G09794	AT1G09794	Cox19 family protein. NP_001184952.1. Cox19 family protein (CHCH motif)	x	Up (6.4-fold)		GO Process: Unknown
AT1G09932	AT1G09932	phosphoglycerate mutase family protein. NP_001077500.1.Phosphoglycerate mutase family protein; FUNCTIONS IN: molecular_function unknown; INVOLVED IN: biological_process unknown; LOCATED IN: cellular_component unknown	x	Up (3.6-fold)		GO Process: Unknown
AT1G10682	AT1G10682	long non-coding RNA	x	Up (5.9-fold)		GO Process: Unknown
AT1G11080	scpl31	serine carboxypeptidase-like 31. NP_001184957.1. serine carboxypeptidase-like 31 (scpl31); FUNCTIONS IN: serine-type carboxypeptidase activity; INVOLVED IN: proteolysis; LOCATED IN: endomembrane system	x	Up (4.6-fold)		GO Process: Proteolysis
AT1G11475	NRPE10	DNA-directed RNA polymerases II, IV and V subunit 10. NP_849640.1. NRPB10; FUNCTIONS IN: DNA-directed RNA polymerase activity, DNA binding, zinc ion binding; INVOLVED IN: transcription, DNA-dependent, transcription, regulation of transcription; LOCATED IN: DNA-directed RNA polymerase V complex, DNA-directed RNA polymerase II, core complex, DNA-directed RNA polymerase IV complex	x	Up (4.3-fold)		GOProcess: Transcription-DNA templated
AT1G11740	AT1G11740	ankyrin repeat family protein. NP_172639.2.	x	Up (4.8-fold)		GO Process: Unknown
AT1G13590	ATPSK1	phytosulfokine 1 precursor. NP_172816.2. phytosulfokine 1 precursor (PSK1); FUNCTIONS IN: growth factor activity; INVOLVED IN: cell growth; LOCATED IN: extracellular matrix; EXPRESSED IN: root	x	Up (4.1-fold)		GO Process: Cell differentiation
AT1G13620	RGF2	root meristem growth factor 2. NP_172819.2. root meristem growth factor 2 (RGF2); FUNCTIONS IN: molecular_function unknown; INVOLVED IN: regulation of root meristem growth, positive regulation of gene expression	x	Up (9.8-fold)		GO Process: Cell differentiation; root meristem growth regulation
AT1G14540	AT1G14540	peroxidase 4. NP_172906.1. Peroxidase superfamily protein; FUNCTIONS IN: peroxidase activity, heme binding; INVOLVED IN: response to oxidative stress, oxidation reduction; LOCATED IN: endomembrane system; EXPRESSED IN: leaf apex, sepal, root, stamen	x	Up (3.4-fold)		GO Process: Cellular response to hypoxia
AT1G14550	AT1G14550	peroxidase 5. NP_172907.1. Peroxidase superfamily protein; FUNCTIONS IN: peroxidase activity, heme binding; INVOLVED IN: oxidation reduction, response to oxidative stress; LOCATED IN: endomembrane system; EXPRESSED IN: root	x	Up (10.6-fold)		GO Process: Cellular response to hypoxia; response to oxidative stress
AT1G14960	AT1G14960	Polyketide cyclase/dehydrase and lipid transport superfamily protein; FUNCTIONS IN: molecular_function unknown; INVOLVED IN: response to biotic stimulus, defense response	x	Up (4.6-fold)		GO Process: Defense response; response to biotic stimulus
AT1G15120	AT1G15120	ubiquinol-cytochrome C reductase hinge protein. NP_001154342.1. Ubiquinol-cytochrome C reductase hinge protein; FUNCTIONS IN: ubiquinol-cytochrome-c reductase activity; INVOLVED IN: mitochondrial electron transport, ubiquinol to cytochrome c; LOCATED IN: mitochondrial respiratory chain complex III	x	Up (3.4-fold)		GO Process: Proteosome complex core assembly; photrespiration
AT1G15270	AT1G15270	translation machinery associated protein TMA7. NP_563969.1. Translation machinery associated TMA7; FUNCTIONS IN: molecular_function unknown; INVOLVED IN: biological_process unknown; LOCATED IN: plasma membrane	x	Up (4.5-fold)		GO Process: Unknown
AT1G16000	AT1G16000	similar to unknown protein [Arabidopsis thaliana] (TAIR:AT1G80890.1); similar to Os12g0556400 [Oryza sativa (japonica cultivar-group)] (GB:NP_001067003.1); similar to hypothetical protein OsI_037443 [Oryza sativa (indica cultivar-group)] (GB:EAY83484.1); similar to hypothetical protein LOC_Os12g36930 [Oryza sativa (japonica cultivar-group)] (GB:ABA99557.1)	x	Up (3.2-fold)		GO Process: Unknown
AT1G17090	AT1G17090	hypothetical protein. NP_001154346.1.	x	Up (3.5-fold)		GO Process: Unknown
AT1G17180	ATGSTU25	glutathione S-transferase TAU 25. NP_173161.1.	x	Up (5.6-fold)		GO Process: Toxin catabolic process
AT1G17190	ATGSTU26	glutathione S-transferase tau 26. NP_173162.1. glutathione S-transferase tau 26 (GSTU26). Encodes glutathione transferase belonging to the tau class of GSTs. Naming convention according to Wagner et al. (2002).	x	Up (3.6-fold)		GO Process: Toxin catabolic process; response to herbicide
AT1G18745	AT1G18745	long non-coding RNA	x	Up (3.8-fold)		GO Process: Unknown
AT1G22470	AT1G22470	hypothetical protein. NP_173663.2.	x	Up (3.3-fold)		GO Process: Unknown
AT1G23100	AT1G23100	GroES-like protein. NP_173723.1. GroES-like family protein; FUNCTIONS IN: ATP binding; INVOLVED IN: protein folding; LOCATED IN: mitochondrion	x	Up (3.3-fold)		GO Process: Protein Folding
AT1G23410	AT1G23410	40S ribosomal protein S27a-1. NP_173755.1. Ribosomal protein S27a / Ubiquitin family protein; FUNCTIONS IN: structural constituent of ribosome; INVOLVED IN: protein ubiquitination involved in ubiquitin-dependent protein catabolic process, translation; LOCATED IN: cytosolic small ribosomal subunit, plasma membrane	x	Up (4.5-fold)		GO Process: Cell wall pectin metabolic process; chromatin silencing; histone H3-K9 methylation
AT1G27330	AT1G27330	ribosome associated membrane protein RAMP4. NP_564277.1.	x	Up (5.2-fold)		GO Process: Response to oxidative stress
AT1G27350	AT1G27350	ribosome associated membrane protein RAMP4. NP_564279.1	x	Up (4.7-fold)		GO Process: Unknown
AT1G29250	AT1G29250	Alba DNA/RNA-binding protein. NP_564325.1. Alba DNA/RNA-binding protein; FUNCTIONS IN: nucleic acid binding; INVOLVED IN: biological_process unknown; LOCATED IN: plasma membrane, nucleus	x	Up (4-fold)		GO Process: Unknown
AT1G29418	AT1G29418	hypothetical protein. NP_001077623.1.	x	Up (3.5-fold)		GO Process: Unknown
AT1G30070	AT1G30070	SGS domain-containing protein. NP_001185113.1. SGS domain-containing protein; FUNCTIONS IN: molecular_function unknown; INVOLVED IN: biological_process unknown	x	Up (3-fold)		GO Process: response to hydrogen peroxide
AT1G31935	AT1G31935	long non-coding RNA	x	Up (5-fold)		GO Process: Unknown
AT1G36622	AT1G36622	hypothetical protein. NP_001077669.1.	x	Up (6.8-fold)		GO Process: Unknown
AT1G36640	AT1G36640	hypothetical protein. NP_174875.1.	x	Up (5.6-fold)		GO Process: Unknown
AT1G41880	AT1G41880	60S ribosomal protein L35a-2. NP_174951.1. Ribosomal protein L35Ae family protein; FUNCTIONS IN: structural constituent of ribosome; INVOLVED IN: translation, ribosome biogenesis; LOCATED IN: ribosome, cytosolic large ribosomal subunit, membrane; EXPRESSED IN: leaf	x	Up (3.1-fold)		GO Process: Ribosomal large subunit biogenesis
AT1G43040	AT1G43040	SAUR-like auxin-responsive protein. NP_175002.1.	x	Up (10.1-fold)		GO Procee: response to auxin
AT1G45145	ATTRX5	thioredoxin H5. NP_175128.1. thioredoxin H-type 5 (TRX5); FUNCTIONS IN: oxidoreductase activity, acting on sulfur group of donors, disulfide as acceptor; INVOLVED IN: response to oxidative stress, response to cadmium ion, defense response to fungus, response to microbial phytotoxin; LOCATED IN: cytosol, plasma membrane	x	Up (4.3-fold)		GO Process: Defense against fungus; response to microbrial phytotoxin
AT1G47278	AT1G47278	hypothetical protein. NP_001077684.1.	x	Up (3.8-fold)		GO Process: Unknown
AT1G47395	AT1G47395	hypothetical protein. NP_849780.1.	x	Up (7.8-fold)		GO Process: Unknown
AT1G47400	AT1G47400	hypothetical protein. NP_175173.2.	x	Up (3.8-fold)		GO Process: Unknown
AT1G49245	AT1G49245	prefoldin chaperone subunit family protein. NP_564542.1.	x	Up (6.3-fold)		GO Process: Protein Folding
AT1G49310	AT1G49310	hypothetical protein. NP_175356.1.	x	Up (5.9-fold)		GO Process: Transition metal ion transport
AT1G51820	AT1G51820	putative LRR receptor-like serine/threonine protein kinase. NP_175594.2. Leucine-rich repeat protein kinase family protein; FUNCTIONS IN: kinase activity; INVOLVED IN: protein amino acid phosphorylation; LOCATED IN: endomembrane system	x	Up (4-fold)		GO Process: respiratory burst involved in defense response
AT1G51830	AT1G51830	putative leucine-rich repeat protein kinase. NP_175595.2. Leucine-rich repeat protein kinase family protein; FUNCTIONS IN: protein serine/threonine kinase activity, kinase activity, ATP binding; INVOLVED IN: transmembrane receptor protein tyrosine kinase signaling pathway, protein amino acid phosphorylation; LOCATED IN: cellular_component unknown	x	Up (16.2-fold)		GO Process: response to nitrate; cellular response to iron ion starvation
AT1G51840	AT1G51840	protein kinase-related protein. NP_175596.1. protein kinase-related; FUNCTIONS IN: molecular_function unknown; INVOLVED IN: biological_process unknown; LOCATED IN: endomembrane system	x	Up (17.9-fold)		GO Process: response to nitrate; cellular response to iron ion starvation
AT1G53030	AT1G53030	Cytochrome C oxidase copper chaperone (COX17). NP_175711.1. Cytochrome C oxidase copper chaperone (COX17); FUNCTIONS IN: copper chaperone activity; INVOLVED IN: copper ion transport; LOCATED IN: mitochondrial intermembrane space	x	Up (4.7-fold)		GO Process: Copper ion transport
AT1G53625	AT1G53625	hypothetical protein. NP_849804.1.	x	Up (10.8-fold)		GO Process: Unknown
AT1G55330	AGP21	AGP21, ARABINOGALACTAN PROTEIN 21, ATAGP21. Encodes a putative arabinogalactan-protein (AGP21).	x	Up (4.7-fold)	Yes (No significant change in comparison to wild-type)	GO Process: cysteine biosynthetic process
AT1G56045	AT1G56045	60S ribosomal protein L41. NP_974039.1. Ribosomal protein L41 family; FUNCTIONS IN: structural constituent of ribosome; INVOLVED IN: translation; LOCATED IN: ribosome	x	Up (7.3-fold)		GO Process: Translation
AT1G56300	AT1G56300	chaperone DnaJ-domain containing protein. NP_564717.1. Chaperone DnaJ-domain superfamily protein; FUNCTIONS IN: heat shock protein binding; INVOLVED IN: protein folding, response to cyclopentenone; LOCATED IN: cellular_component unknown	x	Up (3.3-fold)		GO Process: Protein Folding
AT1G59730	TH7	thioredoxin H7. NP_176182.1. thioredoxin H-type 7 (TH7); INVOLVED IN: N-terminal protein myristoylation, cell redox homeostasis; LOCATED IN: cellular_component unknown	x	Up (4.9-fold)		GO Process: Nuclear division; nucleolus organization
AT1G61570	TIM13	mitochondrial import inner membrane translocase subunit Tim13. NP_564780.1. translocase of the inner mitochondrial membrane 13 (TIM13); FUNCTIONS IN: copper ion binding, P-P-bond-hydrolysis-driven protein transmembrane transporter activity; INVOLVED IN: protein import into mitochondrial inner membrane, protein targeting to mitochondrion; LOCATED IN: mitochondrion, mitochondrial inner membrane, mi…	x	Up (3.3-fold)		GO Process: Protein targeting to the mitochondroin; RNA methylation
AT1G61780	AT1G61780	postsynaptic-related protein. NP_176371.1. postsynaptic protein-related; FUNCTIONS IN: molecular_function unknown; INVOLVED IN: biological_process unknown; LOCATED IN: cellular_component unknown	x	Up (3.4-fold)		GO Process: Unknown
AT1G62975	AT1G62975	transcription factor bHLH125. NP_683462.1. basic helix-loop-helix (bHLH) DNA-binding superfamily protein basic helix-loop-helix (bHLH) DNA-binding superfamily protein; FUNCTIONS IN: DNA binding, sequence-specific DNA binding transcription factor activity; INVOLVED IN: regulation of transcription; LOCATED IN: nucleus	x	Up (4.3-fold)		GO Process: Regulation of transcription, DNA templated
AT1G63245	CLE14	CLAVATA3/ESR (CLE)-related protein 2. NP_683464.1.	x	Up (8.6-fold)		GO Process: multicellular organismal development
AT1G63295	AT1G63295	Remorin family protein. NP_001185299.1.	x	Up (8.2-fold)		GO Process: Unknown
AT1G64220	TOM7-2	mitochondrial import receptor subunit TOM7-2. NP_176604.1. translocase of outer membrane 7 kDa subunit 2 (TOM7-2); FUNCTIONS IN: P-P-bond-hydrolysis-driven protein transmembrane transporter activity; INVOLVED IN: intracellular protein transport; LOCATED IN: mitochondrial outer membrane	x	Up (6.5-fold)		GO Process: protein import into mitochondrial matrix
AT1G64405	AT1G64405	hypothetical protein. NP_564834.1.	x	Up (3.3-fold)		GO Process: floral organ abscission
AT1G64750	DSS1(I)	probable 26S proteasome complex subunit sem1-1. NP_001185311.1. deletion of SUV3 suppressor 1(I) deletion of SUV3 suppressor 1(I) (DSS1(I)); FUNCTIONS IN: molecular_function unknown; INVOLVED IN: biological_process unknown; LOCATED IN: cellular_component unknown	x	Up (3.9-fold)		GO Process: response to ionizing radiation; double-strand break repair
AT1G65481	AT1G65481	hypothetical protein. NP_001185321.1.	x	Up (6.9-fold)		GO Process: Unknown
AT1G65484	AT1G65484	hypothetical protein. NP_001117550.1.	x	Up (3.4-fold)		GO Process: Unknown
AT1G65486	AT1G65486	hypothetical protein. NP_001117551.1.	x	Up (9.7-fold)		GO Process: Unknown
AT1G65500	AT1G65500	hypothetical protein. NP_564855.1.	x	Up (7-fold)		GO Process: Unknown
AT1G65510	AT1G65510	hypothetical protein. NP_176729.1.	x	Up (4.1-fold)		GO Process: phosphatidylinositol biosynthetic process
AT1G65700	AT1G65700	Small nuclear ribonucleoprotein family protein. NP_001031238.1.	x	Up (3.4-fold)		GO Process: response to molecule of bacterial origin; RNA metabolic process; protein targeting to mitochondrion
AT1G66090	AT1G66090	TIR-NBS class of disease resistance protein. NP_176783.1. Disease resistance protein (TIR-NBS class) Disease resistance protein (TIR-NBS class); FUNCTIONS IN: transmembrane receptor activity, nucleoside-triphosphatase activity, nucleotide binding, ATP binding; INVOLVED IN: signal transduction, defense response, apoptosis, innate immune response; LOCATED IN: intrinsic to membrane, chloroplast	x	Up (6.3-fold)		GO Process: innate immune response; negative regulation of defense response; defense response to fungus
AT1G66725	MIR163	Encodes a microRNA that targets several SAMT family members. miR163, is highly expressed in A. thaliana diploids but down-regulated in A. thaliana autotetraploids and repressed in A. arenosa and A. suecica. MicroRNAs are regulatory RNAs with a mature length of ~21-nucleotides that are processed from hairpin precursors by Dicer-like enzymes. MicroRNAs can negatively regulate gene expression by att…	x	Up (3.3-fold)	Yes (No significant change in comparison to wild-type)	GO Process: gene silencing by miRNA
AT1G67195	MIR414	long non-coding RNA	x	Up (8.9-fold)		GO Process: Unknown
AT1G67785	AT1G67785	hypothetical protein. NP_683481.1.	x	Up (7.1-fold)		GO Process: Unknown
AT1G68825	DVL5	protein ROTUNDIFOLIA like 15. NP_001077795.1.	x	Up (4.9-fold)		GO Process: shoot system development
AT1G68880	AtbZIP	basic leucine-zipper 8. NP_177054.1. basic leucine-zipper 8 (bZIP); FUNCTIONS IN: DNA binding, sequence-specific DNA binding transcription factor activity; INVOLVED IN: regulation of transcription, DNA-dependent; LOCATED IN: chloroplast; EXPRESSED IN: root, leaf	x	Up (3.5-fold)		GO Process: response to nitrate; cellular response to iron ion starvation; regulation of transcription, DNA-templated
AT1G70885	AT1G70885	pseudogene	x	Up (7.6-fold)		GO Process: Unknown
AT1G72690	AT1G72690	hypothetical protein. NP_177413.1.	x	Up (4.3-fold)		GO Process: Unknown
AT1G73177	BNS	anaphase-promoting complex 13. NP_565057.1. bonsai BONSAI (BNS). The BONSAI gene encodes a protein with similarity to the APC13 component of the Anaphase Promoting Complex. Plants with lowered level of BONSAI expression, resulting from hypomethylation, RNAi knock-down, or a T-DNA insertion show some abnormalities in shoot and inflorescence development.	x	Up (3.9-fold)		GO Process: protein ubiquitination; sugar mediated signaling pathway; vegetative to reproductive phase transition of meristem
AT1G74458	AT1G74458	hypothetical protein. NP_001077821.1.	x	Up (3.2-fold)		GO Process: Unknown
AT1G74500	ATBS1	transcription factor bHLH135. NP_177590.1. activation-tagged BRI1(brassinosteroid-insensitive 1)-suppressor 1 activation-tagged BRI1(brassinosteroid-insensitive 1)-suppressor 1 (BS1)	x	Up (3.1-fold)		GO Process: brassinosteroid mediated signaling pathway; embryonic root morphogenesis
AT1G75040	PR5	pathogenesis-related protein 5. NP_177641.1. pathogenesis-related gene 5 (PR5); FUNCTIONS IN: molecular_function unknown; INVOLVED IN: in 6 processes; LOCATED IN: apoplast, cell wall, vacuole	x	Up (14-fold)	Yes (No significant change in comparison to wild-type)	GO Process: regulation of innate immune response; defense response to bacterium; respiratory burst involved in defense response; MAPK cascade
AT1G76680	OPR1	12-oxophytodienoate reductase 1. NP_177794.1. 12-oxophytodienoate reductase 1 (OPR1); FUNCTIONS IN: 12-oxophytodienoate reductase activity; INVOLVED IN: in 7 processes; LOCATED IN: cellular_component unknown. Encodes a member of an alpha/beta barrel fold family of FMN-containing oxidoreductases. One of the closely related 12-oxophytodienoic acid reductases. This enzyme is not expected to particip…	x	Up (3.7-fold)		GO Process: response to salicylic acid; response to wounding; oxylipin metabolic process
AT1G78340	ATGSTU22	glutathione S-transferase TAU 22. NP_177956.1.	x	Up (4.1-fold)		GO Process: toxin catabolic process
AT1G79075	AT1G79075	long non-coding RNA	x	Up (3.9-fold)		GO Process: Unknown
AT2G02050	AT2G02050	putative NADH-ubiquinone oxidoreductase B18 subunit. NP_565280.1. NADH-ubiquinone oxidoreductase B18 subunit, putative; FUNCTIONS IN: NADH dehydrogenase activity, NADH dehydrogenase (ubiquinone) activity; INVOLVED IN: mitochondrial electron transport, NADH to ubiquinone, photorespiration; LOCATED IN: mitochondrion, mitochondrial membrane, mitochondrial respiratory chain complex I, respiratory cha…	x	Up (3.8-fold)		GO Process: response to misfolded protein; proteasome core complex assembly
AT2G02120	LCR70	defensin-like protein 4. NP_178320.1. Scorpion toxin-like knottin superfamily protein PDF2.1; FUNCTIONS IN: peptidase inhibitor activity; INVOLVED IN: defense response; LOCATED IN: endomembrane system	x	Up (7.3-fold)		GO Process: Defense response
AT2G04025	RGF3	root meristem growth factor 3. NP_178486.2. root meristem growth factor 3 (RGF3); FUNCTIONS IN: molecular_function unknown; INVOLVED IN: regulation of root meristem growth, positive regulation of gene expression; LOCATED IN: endomembrane system; EXPRESSED IN: stem, root, carpel	x	Up (6.1-fold)		GO Process: regulation of root meristem growth; positive regulation of cell proliferation
AT2G04800	AT2G04800	hypothetical protein. NP_001031321.1.	x	Up (3.5-fold)		GO Process: response to nitrate; cellular response to iron ion starvation
AT2G05380	GRP3S	glycine-rich protein 3 short isoform. NP_001118273.1. glycine-rich protein 3 short isoform (GRP3S); FUNCTIONS IN: molecular_function unknown; INVOLVED IN: biological_process unknown; LOCATED IN: endomembrane system	Down (3.3-fold)	Up (7-fold)		GO Process: cysteine biosynthetic process; glucosinolate biosynthetic process; indoleacetic acid biosynthetic process
AT2G14900	AT2G14900	gibberellin-regulated protein. NP_179096.1. Gibberellin-regulated family protein; FUNCTIONS IN: molecular_function unknown; INVOLVED IN: response to gibberellin stimulus; LOCATED IN: endomembrane system	x	Up (4.4-fold)		GO Process: gibberellic acid mediated signaling pathway
AT2G16005	AT2G16005	MD-2-related lipid recognition domain-containing protein. NP_565385.1. MD-2-related lipid recognition domain-containing protein; FUNCTIONS IN: molecular_function unknown; INVOLVED IN: biological_process unknown; LOCATED IN: endomembrane system; EXPRESSED IN: root	x	Up (6.7-fold)		GO Process: Unknown
AT2G16385	AT2G16385	hypothetical protein. NP_973472.1.	x	Up (3.6-fold)		GO Process: Unknown
AT2G17040	anac036	NAC transcription factor family protein NAC036. NP_565404.2.	x	Up (5-fold)		GO Process: defense response, incompatible interaction; MAPK cascade; transcription factor activity, sequence-specific DNA binding
AT2G18400	AT2G18400	ribosomal protein L6. NP_565438.1. ribosomal protein L6 family protein; FUNCTIONS IN: structural constituent of ribosome, rRNA binding; INVOLVED IN: translation; LOCATED IN: ribosome, intracellular, large ribosomal subunit	x	Up (3.8-fold)		GO Process: DNA-templated transcription, elongation
AT2G18740	AT2G18740	putative small nuclear ribonucleoprotein. NP_001077914.1. Small nuclear ribonucleoprotein family protein	x	Up (3.3-fold)		GO Process: Unknown
AT2G18800	XTH21	probable xyloglucan endotransglucosylase/hydrolase protein 21. NP_179470.1. xyloglucan endotransglucosylase/hydrolase 21 (XTH21); FUNCTIONS IN: hydrolase activity, acting on glycosyl bonds, xyloglucan endotransglucosylase activity; INVOLVED IN: primary root development, cell wall modification; LOCATED IN: endomembrane system, apoplast, cell wall; EXPRESSED IN: stem, root, flower, leaf	x	Up (3.7-fold)		GO Process: primary root development; cell wall modification
AT2G19970	AT2G19970	putative pathogenesis-related protein. NP_179587.1. CAP (Cysteine-rich secretory proteins, Antigen 5, and Pathogenesis-related 1 protein) superfamily protein CAP (Cysteine-rich secretory proteins, Antigen 5, and Pathogenesis-related 1 protein) superfamily protein; FUNCTIONS IN: molecular_function unknown; INVOLVED IN: biological_process unknown; LOCATED IN: extracellular region; EXPRESSED IN: hyp…	x	Up (3.6-fold)		GO Process: polarity specification of adaxial/abaxial axis; regulation of meristem growth
AT2G20724	AT2G20724	pseudogene of unknown protein	x	Up (5.6-fold)		GO Process: Unknown
AT2G21210	AT2G21210	SAUR-like auxin-responsive protein. NP_179717.1.	x	Up (8-fold)		GO Process: response to chitin; response to auxin; chlorophyll biosynthetic process
AT2G22122	AT2G22122	hypothetical protein. NP_973508.1.	x	Up (5.6-fold)		GO Process: Unknown
AT2G22590	AT2G22590	UDP-glycosyltransferase 91A1. NP_565540.4. UDP-Glycosyltransferase superfamily protein; FUNCTIONS IN: transferase activity, transferring glycosyl groups; INVOLVED IN: metabolic process; LOCATED IN: cellular_component unknown	x	Up (4.5-fold)		GO Process: transferase activity, transferring hexosyl groups; transferase activity, transferring glycosyl groups
AT2G23270	AT2G23270	hypothetical protein. NP_565549.1. unknown protein; FUNCTIONS IN: molecular_function unknown; INVOLVED IN: biological_process unknown; LOCATED IN: endomembrane system; EXPRESSED IN: stem, sperm cell, root, stamen; EXPRESSED DURING: 4 anthesis;	x	Up (4-fold)		GO Process: cellular response to hypoxia; response to ethylene
AT2G24040	AT2G24040	Low temperature and salt responsive protein. NP_179982.1. Low temperature and salt responsive protein family; INVOLVED IN: response to cold, hyperosmotic salinity response; LOCATED IN: endomembrane system, integral to membrane	x	Up (5.3-fold)		GO Process: Response to cold
AT2G25210	AT2G25210	60S ribosomal protein L39-1. NP_180093.1. Ribosomal protein L39 family protein; FUNCTIONS IN: structural constituent of ribosome; INVOLVED IN: translation; LOCATED IN: ribosome, cytosolic large ribosomal subunit	x	Up (5.2-fold)		GO Process: Translation
AT2G27030	CAM5	calmodulin 5. NP_180271.1. calmodulin 5 (CAM5); FUNCTIONS IN: calcium ion binding; LOCATED IN: plasma membrane	x	Up (3.3-fold)		GO Process: vacuolar membrane; protein binding; calcium ion binding
AT2G27840	HDA13	histone deacetylase HDT4. NP_565661.2. histone deacetylase-related / HD-related HDT4; FUNCTIONS IN: histone deacetylase activity; INVOLVED IN: production of siRNA involved in RNA interference; LOCATED IN: nucleolus	x	Up (3.2-fold)		GO Process: production of siRNA involved in RNA interference; RNA methylation
AT2G27960	CKS1	cyclin-dependent kinases regulatory subunit 1. NP_180363.1.	x	Up (3.7-fold)		GO Process: negative regulation of cyclin-dependent protein serine/threonine kinase activity
AT2G28430	AT2G28430	hypothetical protein. NP_029430.1.	x	Up (3.3-fold)		GO Process: Unknown
AT2G28720	AT2G28720	histone H2B. NP_180440.1. Histone superfamily protein; FUNCTIONS IN: DNA binding; INVOLVED IN: nucleosome assembly; LOCATED IN: nucleus, nucleosome	x	Up (4.9-fold)		GO Process: DNA binding
AT2G30410	KIS	tubulin folding cofactor A protein KIESEL. NP_001189640.1. tubulin folding cofactor A (KIESEL) KIESEL (KIS); FUNCTIONS IN: unfolded protein binding; INVOLVED IN: tubulin complex assembly, cytokinesis; LOCATED IN: microtubule. mutant has embryo defect; enlarged embryo cells and endosperm nuclei; Tubulin Folding Cofactor A	x	Up (3.4-fold)		GO Process: tubulin complex assembly; cytokinesis by cell plate formation
AT2G31081	CLE4	protein CLAVATA3/ESR-related 4. NP_850157.1.	x	Up (6.5-fold)		GO Process: regulation of meristem growth
AT2G31083	CLE5	protein CLAVATA3/ESR-related 5. NP_850159.2.	x	Up (4.4-fold)		GO Process: multicellular organismal development
AT2G31085	CLE6	protein CLAVATA3/ESR-related 6. NP_565713.1.	x	Up (5.4-fold)		GO Process: multicellular organismal development
AT2G31490	AT2G31490	hypothetical protein. NP_565726.1.	x	Up (3-fold)		GO Process: photorespiration
AT2G32220	AT2G32220	60S ribosomal protein L27-1. NP_180781.1. Ribosomal L27e protein family; FUNCTIONS IN: structural constituent of ribosome; INVOLVED IN: translation; LOCATED IN: ribosome, cytosolic large ribosomal subunit, intracellular, membrane	x	Up (3.3-fold)		GO Process: RNA methylation; translation
AT2G36307	ZPR4	long non-coding RNA	x	Up (6.1-fold)		GO Process: Unknown
AT2G37470	AT2G37470	histone H2B. NP_181283.1. Histone superfamily protein; FUNCTIONS IN: DNA binding; INVOLVED IN: nucleosome assembly; LOCATED IN: nucleus, nucleosome	x	Up (3.2-fold)		GO Process: DNA binding
AT2G38465	AT2G38465	hypothetical protein. NP_565890.1.	x	Up (4.7-fold)		GO Process: Unknown
AT2G38750	ANNAT4	annexin D4. NP_181409.1. annexin 4 (ANNAT4); FUNCTIONS IN: calcium-dependent phospholipid binding, calcium ion binding; INVOLVED IN: in 6 processes; LOCATED IN: cell surface. Annexins are a family of calcium dependent membrane binding proteins though to be involved in Golgi mediated secretion. This is one of four annexins identified in Arabidopsis.	x	Up (3.8-fold)		GO Process: response to abscisic acid; response to osmotic stress
AT2G39390	AT2G39390	60S ribosomal protein L35-2. NP_181471.1. Ribosomal L29 family protein ; FUNCTIONS IN: structural constituent of ribosome; INVOLVED IN: translation, ribosome biogenesis; LOCATED IN: cytosolic ribosome, ribosome, cytosolic large ribosomal subunit	x	Up (3.7-fold)		GO Process: Translation
AT2G39500	AT2G39500	hypothetical protein. NP_565907.1.	x	Up (4.6-fold)		GO Process: Unknown
AT2G41380	AT2G41380	S-adenosyl-L-methionine-dependent methyltransferase-like protein. NP_181669.1. S-adenosyl-L-methionine-dependent methyltransferases superfamily protein; FUNCTIONS IN: methyltransferase activity; INVOLVED IN: response to cadmium ion; LOCATED IN: mitochondrion	x	Up (10.1-fold)	Yes (No significant change in comparison to wild-type)	GO Process: toxin catabolic process
AT2G41650	AT2G41650	hypothetical protein. NP_181696.1.	x	Up (3.8-fold)		GO Process: Unknown
AT2G42110	AT2G42110	hypothetical protein. NP_181741.1.	x	Up (4.2-fold)		GO Process: Unknown
AT2G43460	AT2G43460	60S ribosomal protein L38. NP_181874.1. Ribosomal L38e protein family; FUNCTIONS IN: structural constituent of ribosome; INVOLVED IN: translation, ribosome biogenesis; LOCATED IN: cytosolic ribosome, ribosome, cytosolic large ribosomal subunit	x	Up (3.8-fold)		GO Process: Translation
AT2G43810	AT2G43810	U6 snRNA-associated Sm-like protein LSm6. NP_001078052.1.	x	Up (3.1-fold)		GO Component: small nucleolar ribonucleoprotein complex
AT2G44010	AT2G44010	hypothetical protein. NP_181929.1.	x	Up (3.2-fold)		GO Process: transition metal ion transport
AT2G44670	AT2G44670	hypothetical protein. NP_566023.1.	x	Up (3.5-fold)		GO Process: Unknown
AT2G45170	ATATG8E	autophagy-related protein 8e. NP_182042.2. Involved in autophagy. Under nutrient starvation the protein localizes to autophagosomes.	x	Up (3.4-fold)		GO Process: cellular response to starvation
AT2G45710	AT2G45710	40S ribosomal protein S27-1. NP_182095.1. Zinc-binding ribosomal protein family protein; FUNCTIONS IN: structural constituent of ribosome; INVOLVED IN: translation, ribosome biogenesis; LOCATED IN: cytosolic small ribosomal subunit, cytosolic ribosome, ribosome, nucleolus, plasma membrane	x	Up (3.5-fold)		GO Process: RNA methylation; translation
AT2G45860	AT2G45860	hypothetical protein. NP_182110.1.	x	Up (9.9-fold)		GO Process: Unknown
AT2G46390	AT2G46390	subunit 8 of mitochondrial complex II. NP_566073.1. unknown protein; FUNCTIONS IN: molecular_function unknown; INVOLVED IN: biological_process unknown; LOCATED IN: endomembrane system	x	Up (4.5-fold)		GO Process: tricarboxylic acid cycle
AT2G46540	AT2G46540	hypothetical protein. NP_566079.1	x	Up (3.6-fold)		GO Process: response to cytokinin
AT2G46600	AT2G46600	Calcium-binding EF-hand family protein. NP_566082.1. Calcium-binding EF-hand family protein; FUNCTIONS IN: calcium ion binding; LOCATED IN: cellular_component unknown	x	Up (3.6-fold)		GO Process: hydrogen peroxide catabolic process
AT2G46690	AT2G46690	SAUR-like auxin-responsive protein. NP_182192.1	x	Up (3.3-fold)		GO process: calcium ion transport; auxin-activated signaling pathway
AT2G47200	AT2G47200	hypothetical protein. NP_182242.1.	x	Up (5.1-fold)		GO Process: Unknown
AT2G47270	UPB1	transcription factor UPBEAT1. NP_566098.1. sequence-specific DNA binding transcription factors;transcription regulators	x	Up (5.4-fold)		GO Process: regulation of transcription, DNA-templated; regulation of root development
AT2G47540	AT2G47540	pollen Ole e 1 allergen and extensin family protein. NP_182276.1. Pollen Ole e 1 allergen and extensin family protein; FUNCTIONS IN: molecular_function unknown; INVOLVED IN: biological_process unknown; LOCATED IN: endomembrane system	x	Up (3-fold)		GO Process: root hair cell differentiation
AT3G01390	VMA10	V-type proton ATPase subunit G1. NP_186788.1. vacuolar membrane ATPase 10 (VMA10); FUNCTIONS IN: hydrogen ion transporting ATP synthase activity, rotational mechanism; INVOLVED IN: ATP hydrolysis coupled proton transport; LOCATED IN: plasma membrane, proton-transporting two-sector ATPase complex, vacuole, plant-type vacuole. Subunit G of the vacuolar membrane ATPAse complex	x	Up (3.6-fold)		GO Process: ATP hydrolysis coupled proton transport; glucose catabolic process
AT3G02190	AT3G02190	60S ribosomal protein L39-2. NP_566167.1. Ribosomal protein L39 family protein; FUNCTIONS IN: structural constituent of ribosome; INVOLVED IN: translation; LOCATED IN: ribosome, cytosolic large ribosomal subunit	x	Up (3-fold)		GO process: protein targeting to mitochondrion; translation
AT3G02493	RTFL19	protein rotundifolia like 19. NP_001078094.1. ROTUNDIFOLIA like 19 (RTFL19)	x	Up (4.7-fold)		GO process: shoot system development
AT3G04780	AT3G04780	hypothetical protein. NP_566238.1. Encodes a protein with little sequence identity with any other protein of known structure or function. Part of this protein shows a 42% sequence identity with the C-terminal domain of the 32-kD human thioredoxin-like protein.	x	Up (3.3-fold)		GO Process: Unknown
AT3G04920	AT3G04920	40S ribosomal protein S24-1. NP_187143.1. Ribosomal protein S24e family protein; FUNCTIONS IN: structural constituent of ribosome, nucleotide binding; INVOLVED IN: translation, ribosome biogenesis	x	Up (3.5-fold)		GO Process: RNA methylation; translation
AT3G05880	RCI2A	Hydrophobic protein RCI2A. NP_187239.1. RARE-COLD-INDUCIBLE 2A (RCI2A)	x	Up (5-fold)		GO process: hyperosmotic salinity response; response to abscisic acid; response to cold
AT3G05890	RCI2B	Hydrophobic protein RCI2B. NP_187240.1. RARE-COLD-INDUCIBLE 2B (RCI2B)	x	Up (4-fold)		GO process: response to cold
AT3G06320	AT3G06320	ribosomal protein L33 family protein. NP_187283.1. Ribosomal protein L33 family protein; FUNCTIONS IN: structural constituent of ribosome; INVOLVED IN: translation; LOCATED IN: ribosome, intracellular, large ribosomal subunit	x	Up (4.3-fold)		GO Process: Translation
AT3G06420	ATG8H	autophagy-related protein 8h. NP_566283.1.	x	Up (3.7-fold)		GO Process: para-aminobenzoic acid metabolic process
AT3G06680	AT3G06680	60S ribosomal protein L29-2. NP_001118594.1. Ribosomal L29e protein family; FUNCTIONS IN: structural constituent of ribosome; INVOLVED IN: translation, ribosome biogenesis; LOCATED IN: ribosome, cytosolic large ribosomal subunit	x	Up (3.2-fold)		GO Process: ribosome biogenesis; translation
AT3G06700	AT3G06700	60S ribosomal protein L29-1. NP_001030650.1. Ribosomal L29e protein family; FUNCTIONS IN: structural constituent of ribosome; INVOLVED IN: translation, ribosome biogenesis; LOCATED IN: ribosome, cytosolic large ribosomal subunit, nucleolus	x	Up (3.3-fold)		GO Process: RNA methylation; photorespiration
AT3G07230	AT3G07230	wound-responsive-related protein. NP_187379.1.	x	Up (7.6-fold)		GO Process: response to cytokinin
AT3G07568	AT3G07568	hypothetical protein; NP_850535.1	x	Up (3.1-fold)		GO Process: photorespiration
AT3G09220	LAC7	laccase 7. NP_187533.1. laccase 7 (LAC7); FUNCTIONS IN: laccase activity; INVOLVED IN: oxidation reduction, lignin catabolic process; LOCATED IN: endomembrane system, apoplast	x	Up (3.5-fold)		GO Process: cellular response to iron ion starvation; response to nitrate
AT3G09270	ATGSTU8	glutathione S-transferase TAU 8. NP_187538.1. glutathione S-transferase TAU 8 (GSTU8); FUNCTIONS IN: glutathione transferase activity; INVOLVED IN: response to cadmium ion, toxin catabolic process; LOCATED IN: cytoplasm	x	Up (3.5-fold)		GO process: proteasome-mediated ubiquitin-dependent protein catabolic process; toxin catabolic process
AT3G09390	ATMT-K	metallothionein 2A. NP_187550.1. metallothionein, binds to and detoxifies excess copper and other metals, limiting oxidative damage	x	Up (3.1-fold)		GO process: cellular copper ion homeostasis
AT3G10090	AT3G10090	40S ribosomal protein S28-1. NP_187620.1. Nucleic acid-binding, OB-fold-like protein; FUNCTIONS IN: structural constituent of ribosome; INVOLVED IN: translation, ribosome biogenesis; LOCATED IN: cytosolic small ribosomal subunit, cytosolic ribosome, ribosome, cell wall	x	Up (5.4-fold)		GO Process: rRNA export from nucleus; translation
AT3G10860	AT3G10860	Cytochrome b-c1 complex, subunit 8 protein. NP_187697.1. Cytochrome b-c1 complex, subunit 8 protein; FUNCTIONS IN: ubiquinol-cytochrome-c reductase activity; LOCATED IN: mitochondrion, mitochondrial respiratory chain complex III, membrane	x	Up (3-fold)		GO Process: photorespiration
AT3G11120	AT3G11120	60S ribosomal protein L41. NP_187723.1. Ribosomal protein L41 family; FUNCTIONS IN: structural constituent of ribosome; INVOLVED IN: translation; LOCATED IN: ribosome, cytosolic large ribosomal subunit; EXPRESSED IN: male gametophyte, pollen tube	x	Up (7-fold)		GO Process: Translation
AT3G12587	AT3G12587	Oligosaccaryltransferase. NP_001118617.1. Oligosaccaryltransferase; FUNCTIONS IN: molecular_function unknown; INVOLVED IN: biological_process unknown; LOCATED IN: endomembrane system	x	Up (3.5-fold)		GO Process: Unknown
AT3G12965	AT3G12965	long non-coding RNA	x	Up (5.8-fold)	Yes (No significant change in comparison to wild-type)	GO Process: Unknown
AT3G13437	AT3G13437	hypothetical protein. NP_001078145.1.	x	Up (3.6-fold)		GO Process: Unknown
AT3G13520	AGP12	AGP12, ARABINOGALACTAN PROTEIN 12, ATAGP12. Encodes a GPI-anchored arabinogalactan (AG) peptide with a short 'classical' backbone of 10 amino acids, seven of which are conserved among the 4 other Arabidopsis AG peptides. These peptides may be involved in cell signaling.	x	Up (3-fold)		GO Process: phenylpropanoid metabolic process; polyamine catabolic process
AT3G13950	AT3G13950	hypothetical protein. NP_188011.2.	x	Up (13.9-fold)		GO Process: regulation of innate immune response; negative regulation of defense response; defense response to bacterium; MAPK cascade; systemic acquired resistance, salicylic acid mediated signaling pathway
AT3G14560	AT3G14560	hypothetical protein. NP_566489.1.	x	Up (3.6-fold)		GO Process: Unknown
AT3G17185	TASIR-ARF	non-coding RNA. Encodes a trans-acting siRNA (tasi-RNA) that regulates the expression of auxin response factor genes (ARF2, ARF4, ETT). One of 3 genomic loci that encode the TAS3 siRNA.	x	Up (3-fold)	Yes (No significant change in comparison to wild-type)	GO Process: negative regulation of gene expression, epigenetic; RNA interference
AT3G17609	HYH	transcription factor HY5-like protein. NP_001030717.1. HY5-homolog (HYH). Encodes a homolog of HY5 (HYH). Involved in phyB signaling pathway.	x	Up (3.2-fold)		response to xenobiotic stimulus; endoplasmic reticulum unfolded protein response
AT3G19200	AT3G19200	hypothetical protein. NP_188551.1.	x	Up (3.8-fold)		cell wall macromolecule metabolic process; xylem development
AT3G19508	AT3G19508	hypothetical protein. NP_001078187.1.	x	Up (3.7-fold)		GO Process: Unknown
AT3G19660	AT3G19660	hypothetical protein. NP_188600.1.	x	Up (4.7-fold)		GO Process: Unknown
AT3G20340	AT3G20340	paraquat downregulated protein. NP_188669.1. unknown protein FUNCTIONS IN: molecular_function unknown; INVOLVED IN: response to oxidative stress, N-terminal protein myristoylation; LOCATED IN: cellular_component unknown	x	Up (7.6-fold)		response to oxidative stress
AT3G21680	AT3G21680	hypothetical protein. NP_188805.1. unknown protein; FUNCTIONS IN: molecular_function unknown; INVOLVED IN: N-terminal protein myristoylation; LOCATED IN: cellular_component unknown	x	Up (5.6-fold)		GO Process: Unknown
AT3G22240	AT3G22240	hypothetical protein. NP_566703.4.	x	Up (5.4-fold)		GO Process: Unknown
AT3G23390	AT3G23390	60S ribosomal protein L36a. NP_188981.1. Zinc-binding ribosomal protein family protein; FUNCTIONS IN: structural constituent of ribosome; INVOLVED IN: translation; LOCATED IN: ribosome, cytosolic large ribosomal subunit	x	Up (4.3-fold)		Translation
AT3G25190	AT3G25190	vacuolar iron transporter homolog 2.1. NP_189156.1. Vacuolar iron transporter (VIT) family protein Vacuolar iron transporter (VIT) family protein	x	Up (4.2-fold)		cellular response to ethylene stimulus; cellular response to iron ion; cellular response to nitric oxide
AT3G25597	AT3G25597	hypothetical protein. NP_001030768.1.	x	Up (4.4-fold)		GO Process: Unknown
AT3G25717	RTFL16	protein rotundifolia like 16. NP_850631.2. ROTUNDIFOLIA like 16 (RTFL16); FUNCTIONS IN: molecular_function unknown; INVOLVED IN: shoot development; LOCATED IN: mitochondrion	x	Up (4.3-fold)		shoot system development
AT3G25795	AT3G25795	long-noncoding RNA (tasi4)	x	Up (15.1-fold) (overall scores are low)	Yes (No significant change in comparison to wild-type)	cellular response to phosphate starvation
AT3G25930	AT3G25930	Adenine nucleotide alpha hydrolases-like superfamily protein. NP_566785.1. Adenine nucleotide alpha hydrolases-like superfamily protein; FUNCTIONS IN: molecular_function unknown; INVOLVED IN: response to stress; LOCATED IN: cellular_component unknown	x	Up (4.3-fold)		response to molecule of fungal origin; cellular response to iron ion starvation; response to nitrate
AT3G28345	AT3G28345	ABC transporter B family member 15. NP_189475.1. ABC transporter family protein; FUNCTIONS IN: ATPase activity, coupled to transmembrane movement of substances; INVOLVED IN: transport, transmembrane transport; LOCATED IN: plasma membrane	x	Up (9.6-fold)		anthocyanin accumulation in tissues in response to UV light; vernalization response
AT3G29034	AT3G29034	hypothetical protein. NP_850646.1.	x	Up (3.3-fold)		GO Process: Unknown
AT3G29780	RALFL27	protein ralf-like 27. NP_189624.1.	x	Up (7.4-fold)		root hair cell differentiation
AT3G44735	ATPSK3	ATPSK3, PHYTOSULFOKINE 3 PRECURSOR, PSK1, PSK3. Phytosulfokine 3 precursor, coding for a unique plant peptide growth factor.	x	Up (5-fold)	Yes (No significant change in comparison to wild-type)	cell differentiation
AT3G45160	AT3G45160	putative membrane lipoprotein. NP_190102.1. Putative membrane lipoprotein; FUNCTIONS IN: molecular_function unknown; INVOLVED IN: biological_process unknown; LOCATED IN: endomembrane system	x	Up (3.9-fold)		glucosinolate biosynthetic process
AT3G45930	AT3G45930	histone H4. NP_190179.1. Histone superfamily protein; FUNCTIONS IN: DNA binding; INVOLVED IN: nucleosome assembly; LOCATED IN: nucleus, nucleosome	x	Up (3.4-fold)		DNA binding
AT3G46320	AT3G46320	histone H4. NP_850660.1. Histone superfamily protein; FUNCTIONS IN: DNA binding; INVOLVED IN: chromosome organization, nucleosome assembly; LOCATED IN: nucleus, nucleosome	x	Up (3.4-fold)		chromosome organization; nucleosome assembly
AT3G46430	AT3G46430	hypothetical protein. NP_190227.1.	x	Up (4.5-fold)		photorespiration
AT3G46560	TIM9	mitochondrial import inner membrane translocase subunit Tim9. NP_190240.1. emb2474; embryo defective 2474; TIM9. Encodes a small zinc finger-like protein that is a component of the mitochondrial protein import apparatus.	x	Up (3.3-fold)		RNA methylation; protein targeting to mitochondrion; photorespiration
AT3G47510	AT3G47510	hypothetical protein. NP_190335.1.	x	Up (3.6-fold)		GO Process: Unknown
AT3G47965	AT3G47965	hypothetical protein. NP_974401.1.	x	Up (5-fold)		GO Process: Unknown
AT3G48180	AT3G48180	hypothetical protein. NP_190401.1.	x	Up (3.8-fold)		GO Process: Unknown
AT3G49580	LSU1	protein RESPONSE TO LOW SULFUR 1. NP_001190042.1. response to low sulfur 1 RESPONSE TO LOW SULFUR 1 (LSU1); FUNCTIONS IN: molecular_function unknown; INVOLVED IN: biological_process unknown; LOCATED IN: cellular_component unknown	x	Up (12.9-fold)		GO Process: Unknown
AT3G50550	AT3G50550	hypothetical protein. NP_566934.1	x	Up (3.3-fold)		GO Process: Unknown
AT3G50900	AT3G50900	hypothetical protein. NP_566940.1.	x	Up (3.4-fold)		GO Process: Unknown
AT3G50970	LTI30	dehydrin Xero 2. NP_190666.1. dehydrin family protein LOW TEMPERATURE-INDUCED 30 (LTI30). Belongs to the dehydrin protein family, which contains highly conserved stretches of 7-17 residues that are repetitively scattered in their sequences, the K-, S-, Y- and lysine rich segments. LTI29 and LTI30 double overexpressors confer freeze tolerance. Located in membranes. mRNA upregulated by water depriv…	x	Up (3.3-fold)		defense response to fungus; response to cold; response to abscisic acid
AT3G52630	AT3G52630	Nucleic acid-binding, OB-fold-like protein. NP_001078273.1. Nucleic acid-binding, OB-fold-like protein; FUNCTIONS IN: molecular_function unknown; INVOLVED IN: biological_process unknown; LOCATED IN: cellular_component unknown	x	Up (3.5-fold)		DNA recombination; DNA repair; DNA replication
AT3G52748	AT3G52748	long non-coding RNA	x	Up (4.2-fold)		GO Process: Unknown
AT3G52790	AT3G52790	peptidoglycan-binding LysM domain-containing protein. NP_190847.1. peptidoglycan-binding LysM domain-containing protein; FUNCTIONS IN: molecular_function unknown; INVOLVED IN: cell wall macromolecule catabolic process; LOCATED IN: endomembrane system	x	Up (5-fold)		cell wall macromolecule catabolic process
AT3G52900	AT3G52900	hypothetical protein. NP_190858.1.	x	Up (3.4-fold)		glucuronoxylan metabolic process
AT3G53890	AT3G53890	40S ribosomal protein S21-1. NP_001078280.1. Ribosomal protein S21e ; FUNCTIONS IN: structural constituent of ribosome; INVOLVED IN: translation, ribosome biogenesis; LOCATED IN: cytosolic small ribosomal subunit, ribosome	x	Up (3.6-fold)		translation
AT3G56020	AT3G56020	Ribosomal protein L41 family; FUNCTIONS IN: structural constituent of ribosome; INVOLVED IN: translation	x	Up (4.4-fold)		translation
AT3G56290	AT3G56290	hypothetical protein. NP_191188.1.	x	Up (3-fold)		positive regulation of transcription, DNA-templated; chloroplast organization
AT3G57157	AT3G57157	long non-coding RNA	x	Up (6-fold)		GO Process: Unknown
AT3G57260	BGL2	beta 1,3-glucanase 2. NP_191285.1. beta-1,3-glucanase 2 (BGL2); FUNCTIONS IN: glucan 1,3-beta-glucosidase activity, protein binding, cellulase activity, hydrolase activity, hydrolyzing O-glycosyl compounds; INVOLVED IN: systemic acquired resistance, response to cold; LOCATED IN: apoplast, cell wall, vacuole	x	Up (21.9-fold) (overall scores are low)		regulation of innate immune response; respiratory burst involved in defense response; defense response to bacterium; MAPK cascade
AT3G58850	PAR2	protein PHY RAPIDLY REGULATED 2. NP_191444.1. Encodes PHYTOCHROME RAPIDLY REGULATED2 (PAR2), an atypical basic helix-loop-helix (bHLP) protein. Closely related to PAR1 (At2g42870). Up regulated after simulated shade perception. Acts in the nucleus to control plant development and as a negative regulator of shade avoidance response. Functions as transcriptional repressor of auxin-responsive genes …	x	Up (3.6-fold)		brassinosteroid mediated signaling pathway; shade avoidance
AT3G59370	AT3G59370	vacuolar calcium-binding protein-like protein. NP_191496.1.	x	Up (2.8-fold)		GO Process: Unknown
AT3G59540	AT3G59540	60S ribosomal protein L38. NP_191513.1. Ribosomal L38e protein family; FUNCTIONS IN: structural constituent of ribosome; INVOLVED IN: translation, ribosome biogenesis; LOCATED IN: ribosome, cytosolic large ribosomal subunit	x	Up (3.3-fold)		RNA methylation; translation
AT3G62790	AT3G62790	NADH dehydrogenase (ubiquinone) Fe-S protein 5. NP_191838.1. NADH-ubiquinone oxidoreductase-related	x	Up (3-fold)		oxidation-reduction process
AT4G01897	AT4G01897	hypothetical protein. NP_849284.1.	x	Up (4.2-fold)		GO Process: Unknown
AT4G04745	AT4G04745	unknown protein	x	Up (7.7-fold)		GO Process: Unknown
AT4G04840	ATMSRB6	methionine sulfoxide reductase B6. NP_192393.2. methionine sulfoxide reductase B6 (MSRB6); FUNCTIONS IN: peptide-methionine-(S)-S-oxide reductase activity; INVOLVED IN: oxidation reduction; LOCATED IN: cytosol	x	Up (4-fold)		response to oxidative stress
AT4G04972	AT4G04972	hypothetical protein. NP_001190677.1.	x	Up (5.9-fold)		GO Process: Unknown
AT4G08230	AT4G08230	glycine-rich protein. NP_001190688.1.	x	Up (3.2-fold)		negative regulation of defense response
AT4G08555	AT4G08555	hypothetical protein. NP_849345.1.	x	Up (14.7-fold)		GO Process: Unknown
AT4G09890	AT4G09890	hypothetical protein. NP_192727.1.	x	Up (6.7-fold)		GO Process: Unknown
AT4G11010	NDPK3	nucleoside diphosphate kinase 3. NP_192839.1. nucleoside diphosphate kinase 3 (NDPK3); FUNCTIONS IN: nucleoside diphosphate kinase activity, cobalt ion binding, zinc ion binding, ATP binding; INVOLVED IN: response to oxidative stress; LOCATED IN: mitochondrion, mitochondrial inner membrane, plastid. nucleoside diphosphate kinase 3 (ndpk3), located to the inter-membrane space in mitochondria	x	Up (3.1-fold)		response to oxidative stress; second-messenger-mediated signaling; photorespiration
AT4G11190	AT4G11190	disease resistance-responsive, dirigent domain-containing protein. NP_192858.1. Disease resistance-responsive (dirigent-like protein) family protein Disease resistance-responsive (dirigent-like protein) family protein; FUNCTIONS IN: molecular_function unknown; INVOLVED IN: lignan biosynthetic process, defense response; LOCATED IN: endomembrane system	x	Up (3.3-fold)		cytokinin-activated signaling pathway; defense response
AT4G11211	AT4G11211	hypothetical protein. NP_974534.1.	x	Up (3.1-fold)		GO Process: Unknown
AT4G11280	ACS6	1-aminocyclopropane-1-carboxylate synthase 6. NP_192867.1. 1-aminocyclopropane-1-carboxylic acid (acc) synthase 6 1-aminocyclopropane-1-carboxylic acid (acc) synthase 6 (ACS6). ncodes a a member of the 1-aminocyclopropane-1-carboxylate (ACC) synthase (S-adenosyl-L-methionine methylthioadenosine-lyase, EC 4.4.1.14) gene family.	Up (3-fold)	x	Yes (No significant change in comparison to wild-type)	response to jasmonic acid; response to abscisic acid; defense response; response to oxidative stress
AT4G13235	EDA21	defensin-like protein 37. NP_567399.3. embryo sac development arrest 21 (EDA21); FUNCTIONS IN: molecular_function unknown; INVOLVED IN: embryo sac development; LOCATED IN: endomembrane system	x	Up (5.9-fold)		transition metal ion transport
AT4G14320	AT4G14320	60S ribosomal protein L36a. NP_001190728.1. Zinc-binding ribosomal protein family protein; FUNCTIONS IN: structural constituent of ribosome; INVOLVED IN: translation; LOCATED IN: ribosome, cytosolic large ribosomal subunit	x	Up (3-fold)		translation
AT4G14615	AT4G14615	hypothetical protein. NP_567436.1. unknown protein; FUNCTIONS IN: molecular_function unknown; INVOLVED IN: biological_process unknown; LOCATED IN: endomembrane system	x	Up (3.1-fold)		GO Process: Unknown
AT4G15802	HSBP	heat shock factor binding protein. NP_849392.4. Encodes a protein with similarity to heat shock factor binding proteins. Involved in negative regulation of heat shock response. Becomes nuclear localized upon heat treatment.	x	Up (3.9-fold)		response to heat (negative regulator)
AT4G17085	AT4G17085	putative membrane lipoprotein. NP_001078401.1.	x	Up (3.2-fold)		GO Process: Unknown
AT4G18425	AT4G18425	hypothetical protein. NP_567556.1. Protein of unknown function (DUF679)	x	Up (4.6-fold)		GO Process: Unknown
AT4G21192	AT4G21192	cytochrome c oxidase biogenesis protein Cmc1-like protein. NP_001078417.1. Cytochrome c oxidase biogenesis protein Cmc1-like; FUNCTIONS IN: molecular_function unknown; INVOLVED IN: biological_process unknown; LOCATED IN: cellular_component unknown	x	Up (4.4-fold)		GO Process: Unknown
AT4G22212	AT4G22212	defensin-like protein 98. NP_567653.1. Arabidopsis defensin-like protein; INVOLVED IN: defense response; LOCATED IN: endomembrane system; EXPRESSED IN: 10 plant structures; EXPRESSED DURING: 4 anthesis, 4 leaf senescence stage, petal differentiation and expansion stage, E expanded cotyledon stage. Encodes a defensin-like (DEFL) family protein.	x	Up (2.7-fold)		transition metal ion transport; defense response to fungus
AT4G22230	AT4G22230	defensin-like protein 96. NP_567656.1. Arabidopsis defensin-like protein; LOCATED IN: endomembrane system	x	Up (4.7-fold)		defense response to fungus
AT4G22380	AT4G22380	ribosomal protein L7Ae/L30e/S12e/Gadd45 family protein. NP_193969.1. Ribosomal protein L7Ae/L30e/S12e/Gadd45 family protein; FUNCTIONS IN: RNA binding; INVOLVED IN: ribosome biogenesis; LOCATED IN: nucleolus	x	Up (3.2-fold)		ribosome biogenesis
AT4G22610	AT4G22610	protease inhibitor/seed storage/lipid transfer family protein. NP_193992.1. Bifunctional inhibitor/lipid-transfer protein/seed storage 2S albumin superfamily protein; FUNCTIONS IN: lipid binding; INVOLVED IN: lipid transport; LOCATED IN: endomembrane system; EXPRESSED IN: hypocotyl, root	x	Up (6.3-fold)		proteolysis; lipid transport
AT4G23670	AT4G23670	polyketide cyclase/dehydrase and lipid transport superfamily protein. NP_194098.1. Polyketide cyclase/dehydrase and lipid transport superfamily protein; FUNCTIONS IN: copper ion binding; INVOLVED IN: response to cadmium ion, response to salt stress, defense response to bacterium; LOCATED IN: vacuole	x	Up (3.9-fold)		defense response to bacterium; response to salt stress
AT4G23680	AT4G23680	polyketide cyclase/dehydrase and lipid transport superfamily protein. NP_194099.1. Polyketide cyclase/dehydrase and lipid transport superfamily protein; FUNCTIONS IN: molecular_function unknown; INVOLVED IN: response to biotic stimulus, defense response; LOCATED IN: cellular_component unknown	x	Up (3.1-fold)		response to biotic stimulus; defense response
AT4G23710	VHA-G2	V-type proton ATPase subunit G2. NP_194102.1. vacuolar ATP synthase subunit G2 (VAG2); FUNCTIONS IN: hydrolase activity, acting on acid anhydrides, catalyzing transmembrane movement of substances; INVOLVED IN: proton transport; LOCATED IN: plasma membrane, vacuole. F9D16.180; F9D16_180; vacuolar ATP synthase subunit G2; VACUOLAR ATP SYNTHASE SUBUNIT G2; VAG2; VATG2; VHA-G2	x	Up (2.6-fold)		proton transport
AT4G24920	AT4G24920	transport protein sec61 subunit gamma-1. NP_194222.1. secE/sec61-gamma protein transport protein; FUNCTIONS IN: P-P-bond-hydrolysis-driven protein transmembrane transporter activity; INVOLVED IN: intracellular protein transport, protein transport, protein targeting; LOCATED IN: membrane	x	Up (4.8-fold)		systemic acquired resistance; response to endoplasmic reticulum stress
AT4G25225	AT4G25225	hypothetical protein. NP_001078445.1	x	Up (4-fold)		GO Process: Unknown
AT4G26230	AT4G26230	60S ribosomal protein L31-2. NP_194353.1. Ribosomal protein L31e family protein; FUNCTIONS IN: structural constituent of ribosome; INVOLVED IN: translation, ribosome biogenesis; LOCATED IN: ribosome, cytosolic large ribosomal subunit	x	Up (4.3-fold)		ribosome biogenesis; translation
AT4G29390	AT4G29390	40S ribosomal protein S30. NP_194668.1. Ribosomal protein S30 family protein; FUNCTIONS IN: structural constituent of ribosome; INVOLVED IN: translation; LOCATED IN: cytosolic small ribosomal subunit, ribosome, nucleolus	x	Up (3.1-fold)		RNA methylation; translation
AT4G29780	AT4G29780	hypothetical protein. NP_567834.2.	Up (3-fold)	Down (4.8-fold)		ethylene-activated signaling pathway; response to chitin
AT4G29905	AT4G29905	hypothetical protein. NP_680750.1.	x	Up (6-fold)		GO Process: Unknown
AT4G30220	RUXF	small nuclear ribonucleoprotein F. NP_001190872.1. small nuclear ribonucleoprotein F (RUXF); FUNCTIONS IN: molecular_function unknown; LOCATED IN: nucleus, small nucleolar ribonucleoprotein complex	x	Up (3.9-fold)		RNA methylation; mRNA splicing, via spliceosome
AT4G30330	AT4G30330	small nuclear ribonucleoprotein E. NP_567844.1. Small nuclear ribonucleoprotein family protein	x	Up (3-fold)		protein sumoylation; mRNA splicing, via spliceosome
AT4G30500	AT4G30500	hypothetical protein. NP_567848.1	x	Up (3.8-fold)		cellulose biosynthetic process; Golgi vesicle transport
AT4G30660	AT4G30660	putative low temperature and salt responsive protein. NP_001154278.1. Low temperature and salt responsive protein family; INVOLVED IN: response to cold, hyperosmotic salinity response; LOCATED IN: endomembrane system, integral to membrane	x	Up (4.4-fold)		cellular response to water deprivation; chromatin assembly or disassembly
AT4G30670	AT4G30670	Putative membrane lipoprotein; FUNCTIONS IN: molecular_function unknown; INVOLVED IN: biological_process unknown; LOCATED IN: endomembrane system	x	Up (5.1-fold)		response to nitrate; nitrate transport; cellular response to iron ion starvation
AT4G31985	AT4G31985	60S ribosomal protein L39-1. NP_567886.1. Ribosomal protein L39 family protein; FUNCTIONS IN: structural constituent of ribosome; INVOLVED IN: translation; LOCATED IN: ribosome, cytosolic large ribosomal subunit.	x	Up (4.3-fold)		translation
AT4G35720	AT4G35720	hypothetical protein. NP_195297.1.	x	Up (7.6-fold) (overall scores are low)		GO Process: Unknown
AT4G35905	AT4G35905	hypothetical protein. NP_567992.1.	x	Up (3.2-fold)		GO Process: Unknown
AT4G37010	CEN2	centrin 2. NP_001031798.1. centrin 2 (CEN2); FUNCTIONS IN: calcium ion binding; INVOLVED IN: DNA repair; LOCATED IN: cytoplasm. Encodes a member of the Centrin family. Mutants are hypersensitive to UV and prone to UV induced DNA damage. Based on sequence similarity and mutant phenotype CEN2 is thought to be involved in nucelotide excision repair/DNA repair.	x	Up (3-fold)		DNA repair; peroxisome localization
AT4G37290	AT4G37290	hypothetical protein. NP_568022.1. unknown protein; FUNCTIONS IN: molecular_function unknown; INVOLVED IN: response to karrikin; LOCATED IN: endomembrane system	x	Up (5.7-fold)		ethylene biosynthetic process; response to karrikin
AT4G39320	AT4G39320	microtubule-associated protein-like protein. NP_568057.1. microtubule-associated protein-related; FUNCTIONS IN: molecular_function unknown; INVOLVED IN: biological_process unknown; LOCATED IN: plasma membrane	x	Up (5.2-fold)		GO Process: Unknown
AT4G39630	AT4G39630	hypothetical protein. NP_568063.1.	x	Up (4.1-fold)		methylation-dependent chromatin silencing; chromatin silencing by small RNA; gene silencing
AT5G01350	AT5G01350	hypothetical protein. NP_568088.1. unknown protein; FUNCTIONS IN: molecular_function unknown; INVOLVED IN: biological_process unknown; LOCATED IN: endomembrane system	x	Up (2.9-fold)		GO Process: Unknown
AT5G02090	AT5G02090	hypothetical protein. NP_195829.1.	x	Up (3.9-fold)		GO Process: Unknown
AT5G02230	AT5G02230	Haloacid dehalogenase-like hydrolase (HAD) superfamily protein; FUNCTIONS IN: hydrolase activity, catalytic activity; INVOLVED IN: metabolic process; LOCATED IN: cellular_component unknown	x	Up (3.2-fold)		hydrolase activity
AT5G02502	AT5G02502	Oligosaccaryltransferase; FUNCTIONS IN: molecular_function unknown; INVOLVED IN: biological_process unknown; LOCATED IN: endomembrane system	x	Up (3.9-fold)		GO Process: Unknown
AT5G03345	AT5G03345	hypothetical protein. NP_001078523.1. unknown protein FUNCTIONS IN: molecular_function unknown; INVOLVED IN: biological_process unknown; LOCATED IN: endomembrane system	x	Up (2.9-fold)		phosphatidylinositol biosynthetic process
AT5G04080	AT5G04080	hypothetical protein. NP_001190221.1.	x	Up (3.3-fold)		regulation of plant-type hypersensitive response; positive regulation of flavonoid biosynthetic process
AT5G04120	AT5G04120	phosphoglycerate mutase-like protein. NP_196032.1. Phosphoglycerate mutase family protein; FUNCTIONS IN: catalytic activity; INVOLVED IN: metabolic process; LOCATED IN: cellular_component unknown; EXPRESSED IN: root	x	Up (11.3-fold)		L-serine biosynthetic process; D-serine biosynthetic process
AT5G06860	PGIP1	polygalacturonase inhibitor 1. NP_196304.1. polygalacturonase inhibiting protein 1 (PGIP1); FUNCTIONS IN: polygalacturonase inhibitor activity; INVOLVED IN: signal transduction, defense response; LOCATED IN: cell wall, plant-type cell wall.	x	Up (11.3-fold)		systemic acquired resistance, salicylic acid mediated signaling pathway; negative regulation of defense response; MAPK cascade; jasmonic acid mediated signaling pathway; defense response to fungus
AT5G07322	AT5G07322	long non-coding RNA	x	Up (5.7-fold)		GO Process: Unknown
AT5G09830	AT5G09830	protein BolA2. NP_568217.1. BolA-like family protein	x	Up (3.4-fold)		postreplication repair
AT5G09980	PROPEP4	elicitor peptide 4. NP_568223.1. elicitor peptide 4 precursor (PROPEP4); FUNCTIONS IN: molecular_function unknown; INVOLVED IN: response to jasmonic acid stimulus; LOCATED IN: endomembrane system	x	Up (4.9-fold)		response to jasmonic acid; defense response
AT5G10810	ATER	putative enhancer of rudimentary protein. NP_568240.1. enhancer of rudimentary protein, putative ENHANCER OF RUDIMENTARY HOMOLOGUE (ER). ARABIDOPSIS THALIANA ENHANCER OF RUDIMENTARY HOMOLOGUE; ATER; ENHANCER OF RUDIMENTARY HOMOLOG ATER; ENHANCER OF RUDIMENTARY HOMOLOGUE; ER	x	Up (3.5-fold)		positive regulation of Notch signaling pathway; pyrimidine nucleotide biosynthetic process
AT5G13320	GDG1	4-substituted benzoates-glutamate ligase GH3.12. NP_196836.1. AVRPPHB SUSCEPTIBLE 3 (PBS3); CONTAINS InterPro DOMAIN/s: GH3 auxin-responsive promoter (InterPro:IPR004993); BEST Arabidopsis thaliana protein match is: Auxin-responsive GH3 family protein	x	Up (27.3-fold) (overall score are low)		negative regulation of programmed cell death; negative regulation of defense response; jasmonic acid mediated signaling pathway; defense response to bacterium; abscisic acid-activated signaling pathway; MAPK cascade
AT5G15520	AT5G15520	40S ribosomal protein S19-2. NP_197056.1. Ribosomal protein S19e family protein; FUNCTIONS IN: structural constituent of ribosome; INVOLVED IN: translation; LOCATED IN: cytosolic small ribosomal subunit, ribosome, nucleolus, membrane	x	Up (3.4-fold)		RNA methylation; translation
AT5G15970	KIN2	stress-induced protein KIN2. NP_197101.1. stress-responsive protein (KIN2) / stress-induced protein (KIN2) / cold-responsive protein (COR6.6) / cold-regulated protein (COR6.6) KIN2; FUNCTIONS IN: molecular_function unknown; INVOLVED IN: response to water deprivation, response to salt stress, response to cold, response to abscisic acid stimulus, response to osmotic stress; LOCATED IN: nucleus, chl…	x	Up (4.2-fold)		response to abscisic acid; response to osmotic stress; response to cold
AT5G16970	AT-AER	2-alkenal reductase. NP_197199.1. alkenal reductase (AER); FUNCTIONS IN: 2-alkenal reductase activity; INVOLVED IN: response to oxidative stress, response to cadmium ion, response to cyclopentenone; LOCATED IN: cytosol, nucleus	x	Up (3.2-fold)		toxin catabolic process; response to oxidative stress
AT5G17460	AT5G17460	hypothetical protein. NP_001190325.1. unknown protein; FUNCTIONS IN: molecular_function unknown; INVOLVED IN: response to salt stress.	x	Up (2.8-fold)		GO Process: Unknown
AT5G18150	AT5G18150	Methyltransferase-related protein. NP_197316.1. Methyltransferase-related protein; FUNCTIONS IN: molecular_function unknown; INVOLVED IN: biological_process unknown; LOCATED IN: endomembrane system	x	Up (3.8-fold)		response to chitin; methylation
AT5G18920	AT5G18920	Cox19-like CHCH family protein. NP_197393.1.	x	Up (5.1-fold)		GO Process: Unknown
AT5G22210	AT5G22210	hypothetical protein. NP_680207.1	x	Up (3.4-fold)		GO Process: Unknown
AT5G22270	AT5G22270	hypothetical protein. NP_197619.1.	x	Up (3.4-fold)		GO Process: Unknown
AT5G22890	AT5G22890	zinc finger-like protein. NP_197680.2. C2H2 and C2HC zinc fingers superfamily protein; FUNCTIONS IN: sequence-specific DNA binding transcription factor activity; INVOLVED IN: response to chitin, regulation of transcription; LOCATED IN: intracellular; EXPRESSED IN: root	x	Up (4.5-fold)		response to nitrate; cellular response to iron ion starvation; regulation of transcription, DNA-templated
AT5G24314	PDE225	plastid transcriptionally active7. NP_001190379.1. PDE225; PIGMENT DEFECTIVE 225; plastid transcriptionally active7; PTAC7	x	Up (4-fold)		transcription from plastid promoter
AT5G24660	LSU2	protein RESPONSE TO LOW SULFUR 2. NP_197854.1.	x	Up (4.1-fold)		regulation of defense response; positive regulation of transcription, DNA-templated
AT5G24770	VSP2	acid phosphatase VSP2. NP_001031937.1. vegetative storage protein 2 (VSP2); FUNCTIONS IN: acid phosphatase activity; INVOLVED IN: in 8 processes; LOCATED IN: cytosolic ribosome, vacuole; EXPRESSED IN: fruit, flower, leaf; EXPRESSED DURING: seedling growth, 4 leaf senescence stage	x	Up (2.9-fold)		GO Function: Acid phosphatase activity; GO Process: Defense response to insect
AT5G24780	VSP1	acid phosphatase VSP1. NP_001119273.1. vegetative storage protein 1 (VSP1)	x	Up (3.3-fold)		GO Function: Acid phosphatase activity; GO Process: Defense response
AT5G25260	AT5G25260	SPFH/Band 7/PHB domain-containing membrane-associated protein. NP_197908.1. SPFH/Band 7/PHB domain-containing membrane-associated protein family; FUNCTIONS IN: molecular_function unknown; INVOLVED IN: biological_process unknown; LOCATED IN: plasma membrane; EXPRESSED IN: cultured cell	x	Up (10.5-fold)		GO Process: Unknown
AT5G25450	AT5G25450	cytochrome bd ubiquinol oxidase. NP_001190394.1. Cytochrome bd ubiquinol oxidase, 14kDa subunit; FUNCTIONS IN: ubiquinol-cytochrome-c reductase activity; INVOLVED IN: mitochondrial electron transport, ubiquinol to cytochrome c; LOCATED IN: mitochondrion, mitochondrial respiratory chain complex III	x	Up (3.3-fold)		mitochondrial electron transport, ubiquinol to cytochrome c; hydrogen ion transmembrane transport
AT5G25460	AT5G25460	UF642 l-GalL-responsive protein 1. NP_197928.1. Protein of unknown function, DUF642; FUNCTIONS IN: molecular_function unknown; INVOLVED IN: response to karrikin; LOCATED IN: plant-type cell wall	x	Up (6.1-fold)		response to karrikin; root morphogenesis
AT5G27670	HTA7	histone H2A 7. NP_198119.1. histone H2A 7 (HTA7); FUNCTIONS IN: DNA binding; INVOLVED IN: nucleosome assembly; LOCATED IN: nucleolus	x	Up (3-fold)		heterochromatin organization; response to salt stress
AT5G27760	AT5G27760	hypoxia-responsive family protein. NP_198128.1.	x	Up (3.3-fold)		response to ethylene
AT5G27770	AT5G27770	60S ribosomal protein L22-3. NP_198129.1. Ribosomal L22e protein family; FUNCTIONS IN: structural constituent of ribosome; INVOLVED IN: translation; LOCATED IN: ribosome, cytosolic large ribosomal subunit, nucleolus, plasma membrane, membrane	x	Up (3.3-fold)		GO Function: poly(A) RNA binding; GO Process: RNA methylation
AT5G36150	PEN3	tirucalladienol synthase. NP_198464.4. putative pentacyclic triterpene synthase 3 (PEN3)	x	Up (8.8-fold) (overall scores are low)		pentacyclic triterpenoid biosynthetic process; sterol biosynthetic process
AT5G37990	AT5G37990	probable S-adenosylmethionine-dependent methyltransferase. NP_198615.2. S-adenosyl-L-methionine-dependent methyltransferases superfamily protein; FUNCTIONS IN: S-adenosylmethionine-dependent methyltransferase activity, methyltransferase activity; INVOLVED IN: biological_process unknown; LOCATED IN: endomembrane system; EXPRESSED IN: hypocotyl, root	x	Up (3.5-fold)		transition metal ion transport
AT5G38020	AT5G38020	SAM:salicylic acid carboxyl methyltransferase-like protein. NP_198618.1	x	Up (3.8-fold)		cell wall macromolecule metabolic process; fatty acid biosynthetic process; xylem development
AT5G38200	AT5G38200	class I glutamine amidotransferase-like protein. NP_568556.3. Class I glutamine amidotransferase-like superfamily protein; FUNCTIONS IN: hydrolase activity; INVOLVED IN: glutamine metabolic process; LOCATED IN: cellular_component unknown	x	Up (5.3-fold)		glutamine metabolic process
AT5G39240	AT5G39240	bHLH family transcriptional factor. NP_198740.1.	x	Up (11-fold)		GO Process: Unknown
AT5G40370	AT5G40370	glutaredoxin-C2. NP_001119339.1. Glutaredoxin family protein; FUNCTIONS IN: electron carrier activity, arsenate reductase (glutaredoxin) activity, protein disulfide oxidoreductase activity; INVOLVED IN: cell redox homeostasis; LOCATED IN: plasma membrane	x	Up (3.1-fold)		GO Function: Glutaredoxin activity GO Process: Cell redox homeostasis
AT5G42060	AT5G42060	DEK, chromatin associated protein. NP_199021.1.	x	Up (4.6-fold)		DNA binding; mediator complex
AT5G42380	CML39	calcium-binding protein CML37. NP_199053.1. calmodulin like 37 (CML37); FUNCTIONS IN: calcium ion binding; INVOLVED IN: response to ozone; LOCATED IN: chloroplast; EXPRESSED IN: 12 plant structures	Up (4.2-fold)	x		defense response by callose deposition; ethylene biosynthetic process
AT5G42600	MRN1	marneral synthase. NP_199074.1. marneral synthase (MRN1); CONTAINS InterPro DOMAIN/s: Terpene synthase, conserved site (InterPro:IPR002365), Terpenoid cylases/protein prenyltransferase alpha-alpha toroid (InterPro:IPR008930), Squalene cyclase (InterPro:IPR018333), Prenyltransferase/squalene oxidase (InterPro:IPR001330)	x	Up (13.7-fold)		triterpenoid biosynthetic process
AT5G42785	AT5G42785	hypothetical protein. NP_680381.1.	x	Up (4.8-fold)		GO Process: Unknown
AT5G43580	AT5G43580	unusual seine protease inhibitor. NP_199171.3. Serine protease inhibitor, potato inhibitor I-type family protein; FUNCTIONS IN: serine-type endopeptidase inhibitor activity; INVOLVED IN: response to wounding, defense response; LOCATED IN: cellular_component unknown; EXPRESSED IN: shoot apex, hypocotyl, root, leaf	x	Up (5-fold)		defense response to fungus; defense response to insect
AT5G44005	AT5G44005	hypothetical protein. NP_974881.1	x	Up (4.4-fold)		GO Process: Unknown
AT5G44574	AT5G44574	hypothetical protein. NP_001078712.1.	x	Up (11.5-fold) (overall scores are low)		GO Process: Unknown
AT5G44578	AT5G44578	hypothetical protein. NP_001078713.1.	x	Up (4.7-fold)		GO Process: Unknown
AT5G46295	AT5G46295	hypothetical protein. NP_568661.1.	x	Up (3.9-fold)		GO Function: Unknown
AT5G46890	AT5G46890	bifunctional inhibitor/lipid-transfer protein/seed storage 2S albumin superfamily protein. NP_199500.1. Bifunctional inhibitor/lipid-transfer protein/seed storage 2S albumin superfamily protein; FUNCTIONS IN: lipid binding; INVOLVED IN: lipid transport; LOCATED IN: endomembrane system	x	Up (3-fold)		lipid transport
AT5G47990	CYP705A5	cytochrome P450 705A5. NP_199610.1. cytochrome P450, family 705, subfamily A, polypeptide 5 (CYP705A5); FUNCTIONS IN: oxygen binding, thalian-diol desaturase activity; INVOLVED IN: thalianol metabolic process, root development; LOCATED IN: endoplasmic reticulum; EXPRESSED IN: hypocotyl, root, callus. cytochrome P450; family 705; MDN11.4; MDN11_4; polypeptide 5; subfamily A; THAD; THAD1; THALIAN-D…	x	Up (3.7-fold)		GO Function: thalian-diol desaturase activity, GO Process: Root development
AT5G48010	THAS	thalianol synthase 1. NP_001078733.1.	x	Up (5.7-fold)		tricyclic triterpenoid biosynthetic process; root hair cell differentiation; sterol biosynthetic process; thalianol metabolic process
AT5G48485	DIR1	putative lipid-transfer protein DIR1. NP_568699.1. DEFECTIVE IN INDUCED RESISTANCE 1 (DIR1); FUNCTIONS IN: lipid binding, lipid transporter activity; INVOLVED IN: systemic acquired resistance, lipid transport; LOCATED IN: endomembrane system	x	Up (4.9-fold)		systemic acquired resistance, salicylic acid mediated signaling pathway
AT5G48850	ATSDI1	protein SULPHUR DEFICIENCY-INDUCED 1. NP_199696.2. Tetratricopeptide repeat (TPR)-like superfamily protein SULPHUR DEFICIENCY-INDUCED 1 (ATSDI1); FUNCTIONS IN: binding; INVOLVED IN: cellular response to sulfur starvation, regulation of sulfur utilization; LOCATED IN: cellular_component unknown	x	Up (7.9-fold) (overall scores are low)		cellular response to sulfur starvation; regulation of sulfur utilization
AT5G48870	SAD1	U6 snRNA-associated Sm-like protein LSM5. NP_199698.1. Small nuclear ribonucleoprotein family protein SUPERSENSITIVE TO ABA AND DROUGHT 1 (SAD1)	x	Up (4.5-fold)		response to abscisic acid; mRNA processing
AT5G50760	AT5G50760	SAUR-like auxin-responsive protein. NP_199889.1.	x	Up (5.5-fold)		response to nitrate; nitrate transport
AT5G50810	TIM8	translocase inner membrane subunit 8. NP_199894.1. translocase inner membrane subunit 8 (TIM8); FUNCTIONS IN: P-P-bond-hydrolysis-driven protein transmembrane transporter activity; INVOLVED IN: protein targeting to mitochondrion, protein import into mitochondrial inner membrane; LOCATED IN: mitochondrion, mitochondrial inner membrane, mitochondrial intermembrane space	x	Up (3.2-fold)		GO Function: P-P-bond-hydrolysis-driven protein transmembrane transporter activity; GO Process: RNA methylation and photorespiration
AT5G53045	AT5G53045	hypothetical protein. NP_850925.1.	x	Up (4.2-fold)		GO Function: Unknown
AT5G53650	AT5G53650	hypothetical protein. NP_568796.1.	x	Up (3-fold)		protein targeting to mitochondrion; fatty acid catabolic process
AT5G53880	AT5G53880	hypothetical protein. NP_568802.1. unknown protein; FUNCTIONS IN: molecular_function unknown; INVOLVED IN: biological_process unknown; LOCATED IN: mitochondrion, plasma membrane	x	Up (6.2-fold)		GO Function: Unknown
AT5G53980	ATHB52	homeobox-leucine zipper protein ATHB-52. NP_200209.1. homeobox protein 52 (HB52); FUNCTIONS IN: sequence-specific DNA binding transcription factor activity; INVOLVED IN: response to blue light, regulation of transcription, DNA-dependent, response to absence of light; LOCATED IN: nucleus; EXPRESSED IN: root, flower; EXPRESSED DURING: seedling growth	x	Up (3.3-fold)		response to absence of light; regulation of transcription, DNA-templated
AT5G54145	AT5G54145	hypothetical protein. NP_680434.1.	x	Up (3.2-fold)		GO Function: Unknown
AT5G56540	AGP14	arabinogalactan protein 14. NP_200465.1.	x	Up (4.9-fold)	Yes (No significant change in comparison to wild-type)	root hair elongation
AT5G56670	AT5G56670	40S ribosomal protein S30. NP_200478.1. Ribosomal protein S30 family protein; FUNCTIONS IN: structural constituent of ribosome; INVOLVED IN: translation; LOCATED IN: cytosolic small ribosomal subunit, ribosome	x	Up (3.7-fold)		RNA methylation; translation
AT5G56710	AT5G56710	60S ribosomal protein L31-3. NP_001078758.1. Ribosomal protein L31e family protein; FUNCTIONS IN: structural constituent of ribosome; INVOLVED IN: translation, ribosome biogenesis; LOCATED IN: cytosolic ribosome, ribosome, cytosolic large ribosomal subunit	x	Up (3-fold)		ribosome biogenesis; translation
AT5G57123	AT5G57123	hypothetical protein. NP_680449.1.	x	Up (9.7-fold) (overall scores are low)		GO Function: Unknown
AT5G57785	AT5G57785	hypothetical protein. NP_568865.1.	x	Up (12.1-fold)		flavonoid biosynthetic process; response to karrikin
AT5G59890	ATADF4	actin depolymerizing factor 4. NP_568916.2. actin depolymerizing factor 4 (ADF4); FUNCTIONS IN: actin binding; INVOLVED IN: defense response signaling pathway, resistance gene-dependent, defense response to bacterium; LOCATED IN: intracellular	x	Up (3-fold)		defense response signaling pathway, resistance gene-dependent; defense response to bacterium
AT5G59970	AT5G59970	histone H4. NP_568918.1. Histone superfamily protein; FUNCTIONS IN: DNA binding; INVOLVED IN: nucleosome assembly; LOCATED IN: vacuole	x	Up (4.1-fold)		nucleosome assembly
AT5G60400	AT5G60400	hypothetical protein. NP_200848.2.	x	Up (3.3-fold)		GO Function: Unknown
AT5G61310	AT5G61310	putative cytochrome c oxidase subunit 5C-3. NP_001032118.1. Cytochrome c oxidase subunit Vc family protein; FUNCTIONS IN: cytochrome-c oxidase activity; INVOLVED IN: oxidation reduction; LOCATED IN: mitochondrial respiratory chain, endomembrane system	x	Up (4.3-fold)		hydrogen ion transmembrane transport
AT5G62150	AT5G62150	peptidoglycan-binding LysM domain-containing protein. NP_201021.1. peptidoglycan-binding LysM domain-containing protein; FUNCTIONS IN: molecular_function unknown; INVOLVED IN: cell wall macromolecule catabolic process; LOCATED IN: endomembrane system	x	Up (4.3-fold)		systemic acquired resistance; response to endoplasmic reticulum stress
AT5G63150	AT5G63150	hypothetical protein. NP_568966.1. unknown protein; FUNCTIONS IN: molecular_function unknown; INVOLVED IN: biological_process unknown; LOCATED IN: mitochondrion	x	Up (3.7-fold)		GO Function: Unknown
AT5G63660	LCR74	defensin-like protein 6. NP_201171.1. Scorpion toxin-like knottin superfamily protein PDF2.5; INVOLVED IN: defense response; LOCATED IN: endomembrane system; EXPRESSED IN: embryo, root, flower, seed	x	Up (4.1-fold)		defense response to fungus
AT5G63905	AT5G63905	hypothetical protein. NP_568982.1.	x	Up (4.2-fold)		phosphatidylinositol biosynthetic process
AT5G64120	AT5G64120	peroxidase 71. NP_201217.1. Peroxidase superfamily protein; FUNCTIONS IN: peroxidase activity; INVOLVED IN: defense response to fungus, N-terminal protein myristoylation, respiratory burst; LOCATED IN: apoplast, cell wall, membrane	x	Up-regulatd (4.9-fold)		respiratory burst involved in defense response; negative regulation of programmed cell death; nitrate transport; salicylic acid mediated signaling pathway; defense response to fungus
AT5G64140	RPS28	40S ribosomal protein S28-2. NP_201219.1. ribosomal protein S28 (RPS28); FUNCTIONS IN: structural constituent of ribosome; INVOLVED IN: translation, ribosome biogenesis; LOCATED IN: cytosolic small ribosomal subunit, cytosolic ribosome, ribosome	x	Up (3-fold)		GO Function: Structual constitutient of the ribosome; GO Process: rRNA export from the nucleus
AT5G64905	PROPEP3	elicitor peptide 3. NP_569002.1. elicitor peptide 3 precursor; PROPEP3	x	Up (3.1-fold)		cellular response to hypoxia; defense response
AT5G65040	AT5G65040	hypothetical protein. NP_201309.1.	x	Up (3.1-fold)		GO Function: Unknown
AT5G65880	AT5G65880	hypothetical protein. NP_201389.1.	x	Up (3.5-fold)		GO Function: Unknown
AT5G66170	STR18	thiosulfate sulfurtransferase 18. NP_001032159.1.	x	Up (3.7-fold)	Yes (No significant change in comparison to wild-type)	thiosulfate sulfurtransferase activity

## Sheet: VirE2 Down with Agro
Supplemental Datasheet 1: VirE2 Down with Agro
Gene_ID	Gene	Function	Induced 3hour+Agro	Induced 12hours+Agro Compared with Mock+Agro 12 hours	Assayed for Transformation?	Associated GO Terms
AT1G08090	ATNRT2.1	nitrate transporter 2:1. NP_172288.1. High-affinity nitrate transporter. Up-regulated by nitrate. Functions as a repressor of lateral root initiation independently of nitrate uptake.	x	Down (35.7-fold)	Yes (No significant change in comparison to wild-type)	GO Process: Nitrate transport
AT1G15405	AT1G15405	long non-coding RNA	x	Down (3.8-fold)		GO Process: Unknown
AT1G15520	ABCG40	ABC transporter G family member 40. NP_173005.1. pleiotropic drug resistance 12 (PDR12). ABC transporter family involved in ABA transport and resistance to lead. Localizes to plasma membrane. Upregulated by lead. Expressed in leaves, flowers, stomata and roots.	x	Down (10-fold) (overall scores are low)		defense response to bacterium; negative regulation of defense response; negative regulation of programmed cell death; regulation of plant-type hypersensitive response; MAPK cascade
AT1G18300	NUDT4	nudix hydrolase 4. NP_173266.1. nudix hydrolase homolog 4 (NUDT4); FUNCTIONS IN: hydrolase activity; LOCATED IN: cytosol; EXPRESSED IN: stem, root, leaf	Up (2.7-fold)	Down (3-fold)		GO Process: ADP-ribose diphosphatase activity
AT1G18740	AT1G18740	hypothetical protein. NP_564062.1.	x	Down (3-fold)		regulation of plant-type hypersensitive response; positive regulation of flavonoid biosynthetic process
AT1G19210	AT1G19210	ethylene-responsive transcription factor ERF017. NP_173355.3. Integrase-type DNA-binding superfamily protein; FUNCTIONS IN: DNA binding, sequence-specific DNA binding transcription factor activity; INVOLVED IN: regulation of transcription, DNA-dependent; LOCATED IN: nucleus. encodes a member of the DREB subfamily A-5 of ERF/AP2 transcription factor family. The protein contains one AP2 domain. The…	x	Down (9.2-fold)		response to chitin; regulation of transcription, DNA-templated; ethylene-activated signaling pathway
AT1G19530	AT1G19530	hypothetical protein. NP_564090.1.	x	Down (3.5-fold)		anaerobic respiration
AT1G21210	WAK4	wall-associated receptor kinase 4. NP_173544.1. wall associated kinase 4 (WAK4); FUNCTIONS IN: protein serine/threonine kinase activity, protein kinase activity, ATP binding, calcium ion binding; INVOLVED IN: protein amino acid phosphorylation, unidimensional cell growth, lateral root development; LOCATED IN: plasma membrane; EXPRESSED IN: root, trichome. cell wall-associated ser/thr kinase invol…	x	Down (4.3-fold)		root hair cell differentiation
AT1G21230	WAK5	wall-associated receptor kinase 5. NP_173546.1. wall associated kinase 5 (WAK5); FUNCTIONS IN: protein serine/threonine kinase activity, kinase activity; INVOLVED IN: protein amino acid phosphorylation; LOCATED IN: plasma membrane. encodes a wall-associated kinase.	x	Down (5.4-fold)		protein phosphorylation
AT1G21320	AT1G21320	nucleic acid/nucleotide binding protein. NP_001154354.1. nucleotide binding;nucleic acid binding; FUNCTIONS IN: nucleotide binding, nucleic acid binding; INVOLVED IN: biological_process unknown; LOCATED IN: cellular_component unknown; EXPRESSED IN: flower; EXPRESSED DURING: petal differentiation and expansion stage; CONTAINS InterPro DOMAIN/s: RNA recognition motif, RNP-1 (InterPro:IPR000504), Nu…	x	Down (5.7-fold)		mRNA splicing, via spliceosome
AT1G23720	AT1G23720	Proline-rich extensin-like family protein. NP_173784.1. Proline-rich extensin-like family protein; FUNCTIONS IN: structural constituent of cell wall; INVOLVED IN: plant-type cell wall organization; EXPRESSED IN: hypocotyl, root, carpel	x	Down (3.3-fold)	Yes (No significant change in comparison to wild-type)	plant-type cell wall organization
AT1G26240	AT1G26240	Proline-rich extensin-like family protein. NP_173948.1. Proline-rich extensin-like family protein; FUNCTIONS IN: structural constituent of cell wall; INVOLVED IN: plant-type cell wall organization; LOCATED IN: endomembrane system; EXPRESSED IN: root	x	Down (8.1-fold)		plant-type cell wall organization
AT1G26250	AT1G26250	Proline-rich extensin-like family protein. NP_173949.1. Proline-rich extensin-like family protein; FUNCTIONS IN: structural constituent of cell wall; INVOLVED IN: plant-type cell wall organization; LOCATED IN: endomembrane system	x	Down (6.7-fold)	Yes (No significant change in comparison to wild-type)	GO Process: Inorganic anion transport
AT1G29910	CAB3	chlorophyll A/B binding protein 3. NP_564339.1. chlorophyll A/B binding protein 3 (CAB3); FUNCTIONS IN: chlorophyll binding; INVOLVED IN: photosynthesis, light harvesting, photosynthesis; LOCATED IN: in 6 components; EXPRESSED IN: cotyledon, guard cell, juvenile leaf, cultured cell, leaf	Down (6.5-fold)	x		protein-chromophore linkage
AT1G43800	AT1G43800	FLORAL TRANSITION AT THE MERISTEM1, FTM1, SAD6, STEAROYL-ACYL CARRIER PROTEIN Δ9-DESATURASE6. Plant stearoyl-acyl-carrier-protein desaturase family protein; FUNCTIONS IN: acyl-[acyl-carrier-protein] desaturase activity, oxidoreductase activity, transition metal ion binding; INVOLVED IN: oxidation reduction, fatty acid metabolic process, fatty acid biosynthetic process; LOCATED IN: membrane	x	Down (10.4-fold)		GO Process: systematic acquired resistance, salicyclic acid mediated signaling pathway
AT1G50750	AT1G50750	plant mobile domain family protein. NP_175490.1.	x	Down (16.1-fold)		GO Process: Unknown
AT1G56650	ATMYB75	transcription factor MYB75. NP_176057.1. production of anthocyanin pigment 1 (PAP1). ATMYB75; F25P12.92; F25P12_92; MYB DOMAIN PROTEIN 75; MYB75; MYELOBLASTOSIS PROTEIN 75; PAP1; phosphatidic acid phosphatase 1; production of anthocyanin pigment 1; SIAA1; SUC-INDUCED ANTHOCYANIN ACCUMULATION 1. Encodes a putative MYB domain containing transcription factor involved in anthocyanin metabolism and ra…	Down (12.9-fold) (overall scores are low)	x		anthocyanin-containing compound biosynthetic process; defense response to fungus; removal of superoxide radicals
AT1G61500	AT1G61500	G-type lectin S-receptor-like serine/threonine-protein kinase. NP_564777.1. S-locus lectin protein kinase family protein; FUNCTIONS IN: in 6 functions; INVOLVED IN: protein amino acid phosphorylation, recognition of pollen; LOCATED IN: endomembrane system; EXPRESSED IN: shoot apex, embryo, flower, seed; EXPRESSED DURING: petal differentiation and expansion stage, E expanded cotyledon stage, D bil…	x	Down (3.5-fold)		kinase activity; carbohydrate binding
AT1G64400	LACS3	long-chain acyl-CoA synthetase. NP_176622.1. long-chain acyl-CoA synthetase 3 (LACS3); FUNCTIONS IN: catalytic activity; INVOLVED IN: fatty acid biosynthetic process	x	Down (3.6-fold)		long-chain fatty acid metabolic process; defense response to insect
AT1G67865	AT1G67865	hypothetical protein. NP_564911.1.	Down (24.4-fold) (overall scores are low)	x		defense response to fungus
AT1G72610	GLP1	germin-like protein subfamily 3 member 1. NP_177405.1. germin-like protein 1 (GER1); INVOLVED IN: biological_process unknown; LOCATED IN: extracellular matrix. germin-like protein (GLP1).	Down (4.4-fold)	x		divalent metal ion transport; cellular cation homeostasis
AT1G73010	PS2	inorganic pyrophosphatase 1. NP_565052.1. phosphate starvation-induced gene 2 (PS2); FUNCTIONS IN: phosphatase activity; INVOLVED IN: metabolic process; LOCATED IN: cellular_component unknown. ATPS2; F3N23.21; F3N23_21; phosphate starvation-induced gene 2; PS2	x	Down (3.8-fold)		negative regulation of transcription, DNA-templated; cellular response to phosphate starvation
AT1G74450	AT1G74450	hypothetical protein. NP_565086.1.	x	Down (3.4-fold)		response to chitin; response to wounding
AT1G77120	ADH1	alcohol dehydrogenase 1. NP_177837.1. lcohol dehydrogenase 1 (ADH1); FUNCTIONS IN: alcohol dehydrogenase (NAD) activity; INVOLVED IN: response to cadmium ion, cellular respiration, response to salt stress, response to hypoxia, response to osmotic stress; LOCATED IN: cytosol, plasma membrane	x	Down (23.2-fold)	Yes (Increased transient and stable transformation)	GO Process: systemic acquired resistance, salicylic acid mediated signaling pathway; regulation of hydrogen peroxide metabolic process
AT1G80840	WRKY40	putative WRKY transcription factor 40. NP_178199.1. Pathogen-induced transcription factor. Binds W-box sequences in vitro. Forms protein complexes with itself and with WRKY40 and WRKY60. Coexpression with WRKY18 or WRKY60 made plants more susceptible to both P. syringae and B. cinerea. WRKY18, WRKY40, and WRKY60 have partially redundant roles in response to the hemibiotrophic bacterial pathogen P…	x	Down (5.3-fold)		negative regulation of defense response; negative regulation of programmed cell death; MAPK cascade
AT2G01008	AT2G01008	hypothetical protein. NP_001189491.1.	x	Down (8.3-fold)		GO Process: Unknown
AT2G01021	AT2G01021	hypothetical protein. NP_001118243.1.	x	Down (11.3-fold)		GO Process: Unknown
AT2G04460	AT2G04460	pseudogene of unknown protein	x	Down (5.3-fold)		GO Process: Unknown
AT2G05380	GRP3S	glycine-rich protein 3 short isoform. NP_001118273.1. glycine-rich protein 3 short isoform (GRP3S); FUNCTIONS IN: molecular_function unknown; INVOLVED IN: biological_process unknown; LOCATED IN: endomembrane system	Down (3.3-fold)	Up (7-fold)		GO Process: cysteine biosynthetic process; glucosinolate biosynthetic process; indoleacetic acid biosynthetic process
AT2G07711	AT2G07711	pseudogene, similar to NADH dehydrogenase subunit 5	x	Down (5.1-fold)		GO Process: Unknown
AT2G10410	SADHU1-1	F12P23.8; sadhu non-coding retrotransposon 1-1; SADHU1-1. Member of Sadhu non-coding retrotransposon family.	x	Down (3-fold)		GO Process: Unknown
AT2G10940	AT2G10940	Bifunctional inhibitor/lipid-transfer protein/seed storage 2S albumin superfamily protein. NP_565348.1. Bifunctional inhibitor/lipid-transfer protein/seed storage 2S albumin superfamily protein; FUNCTIONS IN: lipid binding; INVOLVED IN: lipid transport; LOCATED IN: chloroplast thylakoid membrane, apoplast, chloroplast, membrane	Down (20.2-fold) (overall scores are low)	x		lipid transport
AT2G15880	AT2G15880	pollen-specific leucine-rich repeat extensin-like protein 3. NP_179188.1. Leucine-rich repeat (LRR) family protein Leucine-rich repeat (LRR) family protein; FUNCTIONS IN: structural constituent of cell wall; LOCATED IN: endomembrane system	x	Down (12.2-fold)		cell wall organization
AT2G16586	AT2G16586	hypothetical protein. NP_001031357.1.	x	Down (4.7-fold)		GO Process: Unknown
AT2G16660	AT2G16660	Major facilitator superfamily protein. NP_179257.1. Major facilitator superfamily protein; INVOLVED IN: response to karrikin; LOCATED IN: endomembrane system	x	Down (3.8-fold)		response to karrikin
AT2G17850	AT2G17850	rhodanese-like domain-containing protein 17. NP_565426.2. Rhodanese/Cell cycle control phosphatase superfamily protein; FUNCTIONS IN: molecular_function unknown; INVOLVED IN: aging; LOCATED IN: endomembrane system	x	Down (4.7-fold)	Yes (Significantly reduced transient and stable transformation)	GO Process: systemic acquired resistance, salicylic acid mediated signaling pathway
AT2G26400	ARD	acireductone dioxygenase 3. NP_180208.1. acireductone dioxygenase 3 (ARD3); FUNCTIONS IN: heteroglycan binding, acireductone dioxygenase [iron(II)-requiring] activity, metal ion binding; INVOLVED IN: oxidation reduction, L-methionine salvage from methylthioadenosine; LOCATED IN: cellular_component unknown. ACIREDUCTONE DIOXYGENASE; acireductone dioxygenase 3; ARD; ARD3; ATARD3; T9J22.7; T9J22_7. …	x	Down (8.7-fold)		systemic acquired resistance, salicylic acid mediated signaling pathway; regulation of hydrogen peroxide metabolic process
AT2G30020	AT2G30020	putative protein phosphatase 2C 25. NP_180563.1. Encodes AP2C1. Belongs to the clade B of the PP2C-superfamily. Acts as a MAPK phosphatase that negatively regulates MPK4 and MPK6.	Up (2.7-fold)	Down (3.5-fold)	Yes (Increased transient and stable transformation)	GO process: defense response to fungus; abscisic acid-activated signaling pathway
AT2G30770	CYP71A13	cytochrome P450, family 71, subfamily A, polypeptide 13. NP_180635.2. putative cytochrome P450	x	Down (19.3-fold) (overall scores are low)		negative regulation of defense response; systemic acquired resistance, salicylic acid mediated signaling pathway; jasmonic acid mediated signaling pathway; regulation of innate immune response
AT2G34390	NLM4	aquaporin NIP2-1. NP_180986.1. NOD26-like intrinsic protein 2;1 (NIP2;1)	x	Down (22.8-fold)		GO Process: response to hypoxia
AT2G34420	LHCB1.5	photosystem II light harvesting complex protein B1B2. NP_565786.1. photosystem II light harvesting complex gene B1B2 (LHB1B2); FUNCTIONS IN: chlorophyll binding; INVOLVED IN: photosynthesis, light harvesting in photosystem II, photosynthesis; LOCATED IN: in 7 components; EXPRESSED IN: cotyledon, guard cell, juvenile leaf, cultured cell, leaf; EXPRESSED DURING: seed development stages. F13P17.32; …	Down (3.3-fold)	x		photosynthesis
AT2G34430	LHB1B1	light-harvesting chlorophyll protein complex II subunit B1. NP_565787.1. light-harvesting chlorophyll-protein complex II subunit B1 (LHB1B1); FUNCTIONS IN: chlorophyll binding; INVOLVED IN: photosynthesis, light harvesting in photosystem II, photosynthesis. F13P17.29; LHB1B1; LHCB1.4; light-harvesting chlorophyll-protein complex II subunit B1; LIGHT-HARVESTING CHLOROPHYLL-PROTEIN COMPLEX II SUBUN…	Down (6.4-fold)	x		photosynthesis
AT2G40000	HSPRO2	HS1 PRO-1 2-like protein. NP_181529.1. ARABIDOPSIS ORTHOLOG OF SUGAR BEET HS1 PRO-1 2; ATHSPRO2; HSPRO2; ortholog of sugar beet HS1 PRO-1 2; T28M21.16; T28M21_16 (Downstream of salicyclic acid)	x	Down (2.7-fold)		response to oxidative stress; response to salicylic acid; defense response to bacterium, incompatible interaction
AT2G41810	AT2G41810	hypothetical protein. NP_181712.1. FUNCTIONS IN: molecular_function unknown; INVOLVED IN: biological_process unknown; LOCATED IN: endomembrane system	x	Down (15.3-fold)		GO Process: Unknown
AT2G43890	AT2G43890	putative polygalacturonase /pectinase. NP_181917.1. Pectin lyase-like superfamily protein; FUNCTIONS IN: polygalacturonase activity; INVOLVED IN: carbohydrate metabolic process; LOCATED IN: endomembrane system; EXPRESSED IN: root	x	Down (13.5-fold) (overall scores are low)		carbohydrate metabolic process; cell wall organization'
AT2G47520	HRE2	ethylene-responsive transcription factor ERF071. NP_182274.1. encodes a member of the ERF (ethylene response factor) subfamily B-2 of ERF/AP2 transcription factor family. The protein contains one AP2 domain. There are 5 members in this subfamily including RAP2.2 AND RAP2.12.	x	Down (4-fold)		response to anoxia; regulation of transcription, DNA-templated; ethylene-activated signaling pathway
AT3G01500	CA1	carbonic anhydrase 1. NP_186799.2. carbonic anhydrase 1 (CA1); FUNCTIONS IN: carbonate dehydratase activity, zinc ion binding. ARABIDOPSIS THALIANA SALICYLIC ACID-BINDING PROTEIN 3; ATBCA1; ATSABP3; BETA CARBONIC ANHYDRASE 1; CA1; carbonic anhydrase 1; F4P13.5; F4P13_5; SABP3; SALICYLIC ACID-BINDING PROTEIN 3. Encodes a putative beta-carbonic anhydrase betaCA1. Together with betaCA4 (At1g70410) r…	Down (11.1-fold)	x		negative regulation of defense response; systemic acquired resistance, salicylic acid mediated signaling pathway; regulation of plant-type hypersensitive response; jasmonic acid mediated signaling pathway; defense response to bacterium; defense response to fungus; MAPK cascade
AT3G02550	LBD41	LOB domain-containing protein 41. NP_566175.1.	x	Down (5.1-fold)		systemic acquired resistance, salicylic acid mediated signaling pathway; regulation of hydrogen peroxide metabolic process; regulation of transcription, DNA-templated
AT3G02840	AT3G02840	hypothetical protein. NP_566184.1. ARM repeat superfamily protein; FUNCTIONS IN: binding; INVOLVED IN: response to other organism, response to ozone	x	Down (4.2-fold)		negative regulation of programmed cell death; regulation of plant-type hypersensitive response; defense response by callose deposition; defense response to fungus
AT3G03270	AT3G03270	adenine nucleotide alpha hydrolases-like protein. NP_566198.1. Adenine nucleotide alpha hydrolases-like superfamily protein; INVOLVED IN: response to stress; LOCATED IN: plasma membrane, membrane	x	Down (3.6-fold)		response to molecule of fungal origin
AT3G03670	AT3G03670	peroxidase. NP_187017.1. Peroxidase superfamily protein; FUNCTIONS IN: peroxidase activity, heme binding; INVOLVED IN: oxidation reduction, response to oxidative stress; LOCATED IN: plant-type cell wall	x	Down (6.2-fold)		cellular response to hypoxia; response to oxidative stress
AT3G05630	PLDZETA2	phospholipase D P2. NP_187214.2. phospholipase D P2 (PLDP2); FUNCTIONS IN: phospholipase D activity; INVOLVED IN: in 7 processes; LOCATED IN: vacuole. Encodes a member of the PXPH-PLD subfamily of phospholipase D proteins. Regulates vesicle trafficking. Required for auxin transport and distribution and hence auxin responses. This subfamily is novel structurally different from the majority of plan…	x	Down (3.6-fold)		proteasome-mediated ubiquitin-dependent protein catabolic process; negative regulation of transcription, DNA-templated; cellular response to nitrogen starvation; cellular response to phosphate starvation; aging
AT3G06435	AT3G06435	hypothetical protein. NP_974237.1.	x	Down (3-fold)		GO Process: Unknown
AT3G09922	IPS1	protein ED BY PHOSPHATE STARVATION1. NP_850550.1. A. THALIANA INDUCED BY PHOSPHATE STARVATION1; ATIPS1; INDUCED BY PHOSPHATE STARVATION1; IPS1	x	Down (4.3-fold)		cellular response to phosphate starvation
AT3G10040	AT3G10040	sequence-specific DNA binding transcription factor. NP_187615.2.	x	Down (6.3-fold)		systemic acquired resistance, salicylic acid mediated signaling pathway; regulation of hydrogen peroxide metabolic process; negative regulation of gene expression
AT3G12830	AT3G12830	SAUR-like auxin-responsive protein. NP_187889.1.	x	Down (3-fold)		auxin-activated signaling pathway
AT3G12880	AT3G12880	plant invertase/pectin methylesterase inhibitor domain-containing protein. NP_187894.2. Plant invertase/pectin methylesterase inhibitor superfamily protein; FUNCTIONS IN: enzyme inhibitor activity, pectinesterase inhibitor activity, pectinesterase activity; INVOLVED IN: biological_process unknown; LOCATED IN: endomembrane system	Down (10-fold) (overall scores are low)	x		pectinesterase inhibitor activity
AT3G12900	AT3G12900	oxidoreductase, 2OG-Fe(II) oxygenase family protein. NP_187896.1. 2-oxoglutarate (2OG) and Fe(II)-dependent oxygenase superfamily protein 2-oxoglutarate (2OG) and Fe(II)-dependent oxygenase superfamily protein; FUNCTIONS IN: oxidoreductase activity, acting on paired donors, with incorporation or reduction of molecular oxygen, 2-oxoglutarate as one donor, and incorporation of one atom each of oxyg…	x	Down (12.5-fold)		cellular response to ethylene stimulus; cellular response to nitric oxide; cellular response to iron ion
AT3G14210	ESM1	EPITHIOSPECIFIER MODIFIER 1, ESM1. A semidominant QTL which has an epistatic effect on the Epithiospecifier gene. Represses nitrile formation and favors isothiocyanate production during glucosinolate hydrolysis. The functional allele deters the insect herbivory T. ni.	Down (10-fold)	x	Yes (No significant change in comparison to wild-type)	defense response to bacterium
AT3G16660	AT3G16660	pollen Ole e 1 allergen and extensin family protein. NP_188288.2. Pollen Ole e 1 allergen and extensin family protein; FUNCTIONS IN: molecular_function unknown; INVOLVED IN: biological_process unknown; LOCATED IN: endomembrane system	Down (38.7-fold) (overall scores are low)	x		GO Process: Unknown
AT3G21720	ICL	isocitrate lyase. NP_188809.2. isocitrate lyase (ICL); FUNCTIONS IN: isocitrate lyase activity, catalytic activity; INVOLVED IN: carboxylic acid metabolic process, metabolic process; LOCATED IN: cellular_component unknown	x	Down (13.1-fold)		glyoxylate cycle; seed dormancy process
AT3G22750	AT3G22750	protein kinase family protein. NP_566716.1. Protein kinase superfamily protein; FUNCTIONS IN: protein serine/threonine kinase activity, protein kinase activity, kinase activity, ATP binding; INVOLVED IN: protein amino acid phosphorylation; LOCATED IN: plasma membrane	x	Down (3.1-fold)		protein phosphorylation
AT3G22886	MIR167A	Encodes a microRNA that targets ARF family members ARF6 and ARF8. Essential for fertility of both ovules and anthers. MicroRNAs are regulatory RNAs with a mature length of ~21-nucleotides that are processed from hairpin precursors by Dicer-like enzymes. MicroRNAs can negatively regulate gene expression by attenuating translation or by directing mRNA cleavage.Mature sequence: UGAAGCUGCCAGCAUGAUCUA	Down (14.3-fold) (overall scores are low)	x		cellular response to nitrogen levels; gene silencing by miRNA
AT3G23150	ETR2	ethylene receptor 2. NP_188956.1. ethylene response 2 (ETR2); FUNCTIONS IN: ethylene binding, protein histidine kinase activity, receptor activity, glycogen synthase kinase 3 activity; INVOLVED IN: negative regulation of ethylene mediated signaling pathway; LOCATED IN: endomembrane system, endoplasmic reticulum membrane, membrane. Involved in ethylene perception in Arabidopsis.	x	Down (3.9-fold)		negative regulation of ethylene-activated signaling pathway; phosphorelay signal transduction system
AT3G26830	PAD3	protein PHYTOALEXIN DEFICIENT 3. NP_189318.1. Cytochrome P450 superfamily protein PHYTOALEXIN DEFICIENT 3 (PAD3); FUNCTIONS IN: dihydrocamalexic acid decarboxylase activity, monooxygenase activity, oxygen binding; INVOLVED IN: in 6 processes; LOCATED IN: endoplasmic reticulum, microsome. Mutations in pad3 are defective in biosynthesis of the indole derived phytoalexin camalexin. Encodes a cytochr…	x	Down (3.4-fold)		MAPK cascade; defense response to bacterium; defense response to fungus; indoleacetic acid biosynthetic process; jasmonic acid mediated signaling pathway; negative regulation of defense response; regulation of immune response; regulation of plant-type hypersensitive response; regulation of systemic acquired resistance
AT3G27220	AT3G27220	Kelch repeat-containing protein. NP_566812.1. Galactose oxidase/kelch repeat superfamily protein	x	Down (4.2-fold)		anaerobic respiration; polarity specification of adaxial/abaxial axis; regulation of meristem growth
AT3G27690	LHCB2.4	photosystem II light harvesting complex protein 2.3. NP_189406.1. photosystem II light harvesting complex gene 2.3 (LHCB2.3); FUNCTIONS IN: chlorophyll binding; INVOLVED IN: response to blue light, response to red light, response to far red light, photosynthesis; LOCATED IN: light-harvesting complex, thylakoid, chloroplast thylakoid membrane, chloroplast envelope. Encodes Lhcb2.4. Belongs to the …	Down (12.9-fold) (overall scores are low)	x		cellular response to water deprivation; rRNA processing; regulation of proton transport
AT3G29970	AT3G29970	B12D protein. NP_189632.1. B12D protein; FUNCTIONS IN: molecular_function unknown; INVOLVED IN: biological_process unknown; LOCATED IN: endomembrane system	x	Down (5.6-fold)		GO Process: Unknown
AT3G43190	SUS4	sucrose synthase 4. NP_566865.2. sucrose synthase 4 (SUS4); FUNCTIONS IN: UDP-glycosyltransferase activity, sucrose synthase activity, transferase activity, transferring glycosyl groups; INVOLVED IN: sucrose biosynthetic process, response to hypoxia; LOCATED IN: plasma membrane, vacuole, membrane	x	Down (15.6-fold)		systemic acquired resistance, salicylic acid mediated signaling pathway; response to hypoxia
AT3G45060	ATNRT2.6	high affinity nitrate transporter 2.6. NP_190092.1. high affinity nitrate transporter 2.6 (NRT2.6); FUNCTIONS IN: nitrate transmembrane transporter activity; INVOLVED IN: response to karrikin; LOCATED IN: plasma membrane, chloroplast; EXPRESSED IN: sepal, root, flower; EXPRESSED DURING: petal differentiation and expansion stage. member of High affinity nitrate transporter family.	x	Down (28-fold)	Yes (No significant change in comparison to wild-type)	nitrate transport; response to karrikin
AT3G46330	MEE39	putative LRR receptor-like serine/threonine-protein kinase MEE39. NP_190217.2. maternal effect embryo arrest 39 (MEE39); FUNCTIONS IN: kinase activity; INVOLVED IN: embryo development ending in seed dormancy; LOCATED IN: endomembrane system. maternal effect embryo arrest 39; MEE39.	x	Down (4.7-fold)	Yes (No significant change in comparison to wild-type)	embryo development ending in seed dormancy; endosperm development
AT3G47420	ATPS3	putative glycerol-3-phosphate transporter 1. NP_566891.1. phosphate starvation-induced gene 3 (PS3); FUNCTIONS IN: sugar:hydrogen symporter activity; INVOLVED IN: carbohydrate transport, transmembrane transport. Encodes a Pi starvation-responsive protein AtPS3.	x	Down (3.6-fold)		phosphate ion homeostasis
AT3G49110	ATPCA	peroxidase 33. NP_190480.1. peroxidase CA (PRXCA); FUNCTIONS IN: peroxidase activity; INVOLVED IN: oxygen and reactive oxygen species metabolic process, response to light stimulus, defense response to bacterium, defense response to fungus, unidimensional cell growth; LOCATED IN: vacuole, plant-type cell wall; EXPRESSED IN: stem, root. Class III peroxidase Perx33. Expressed in roots. Located in th…	x	Down (4.7-fold)		defense response to bacterium; defense response to fungus; hydrogen peroxide catabolic process; pathogen-associated molecular pattern dependent induction by symbiont of host innate immune response; reactive oxygen species metabolic process; response to oxidative stress
AT3G60270	AT3G60270	cupredoxin superfamily protein. NP_191586.1. Cupredoxin superfamily protein; FUNCTIONS IN: electron carrier activity, copper ion binding; LOCATED IN: anchored to membrane	x	Down (31.3-fold)	Yes (No significant change in comparison to wild-type)	copper ion binding
AT3G60550	CYCP3	cyclin p3;2. NP_191614.1	x	x		cyclin-dependent protein serine/threonine kinase activity
AT3G63160	AT3G63160	OEP6, OUTER ENVELOPE PROTEIN 6. FUNCTIONS IN: molecular_function unknown; INVOLVED IN: biological_process unknown; LOCATED IN: chloroplast outer membrane, thylakoid, chloroplast thylakoid membrane, chloroplast, chloroplast envelope	Down (5.6-fold)	x	Yes (No significant change in comparison to wild-type)	cell differentiation; positive regulation of transcription, DNA-templated
AT4G01360	AT4G01360	BYPASS1-related protein. NP_192045.2.	x	Down (9.8-fold)		embryo development ending in seed dormancy
AT4G01525	SADHU5-1	SADHU NON-CODING RETROTRANSPOSON 5-1, SADHU5-1. Member of Sadhu non-coding retrotransposon family	x	Down (3.3-fold)		GO Process: Unknown
AT4G01630	EXPA17	expansin A17. NP_192072.1. expansin A17 (EXPA17); INVOLVED IN: plant-type cell wall modification involved in multidimensional cell growth, unidimensional cell growth, plant-type cell wall loosening; LOCATED IN: endomembrane system, extracellular region; EXPRESSED IN: hypocotyl, root. member of Alpha-Expansin Gene Family. Naming convention from the Expansin Working Group (Kende et al, 2004. Plant …	x	Down (3.2-fold)		plant-type cell wall loosening
AT4G04925	AT4G04925	hypothetical protein. NP_974512.1.	x	Down (3.6-fold)		GO Process: Unknown
AT4G08770	Prx37	peroxidase 37. NP_192617.1. Peroxidase superfamily protein; FUNCTIONS IN: peroxidase activity, heme binding; INVOLVED IN: response to oxidative stress, oxidation reduction; LOCATED IN: vacuole	x	Down (3.1-fold)		indoleacetic acid biosynthetic process; defense response to bacterium
AT4G13310	CYP71A20	cytochrome P450 71A20. NP_193067.3. cytochrome P450, family 71, subfamily A, polypeptide 20 (CYP71A20); FUNCTIONS IN: electron carrier activity, monooxygenase activity, iron ion binding, oxygen binding, heme binding; INVOLVED IN: oxidation reduction	x	Down (5.4-fold)		oxidation-reduction process
AT4G15740	AT4G15740	calcium-dependent lipid-binding domain-containing protein. NP_193309.1. Calcium-dependent lipid-binding (CaLB domain) family protein Calcium-dependent lipid-binding (CaLB domain) family protein	x	Down (4.7-fold)		GO Process: Unknown
AT4G17490	CYP707A1	abscisic acid 8'-hydroxylase 1. NP_567581.1. cytochrome P450, family 707, subfamily A, polypeptide 1 (CYP707A1); FUNCTIONS IN: oxygen binding, (+)-abscisic acid 8'-hydroxylase activity; INVOLVED IN: in 7 processes; LOCATED IN: endomembrane system	x	Down (3.6-fold)		ethylene-activated signaling pathway; regulation of transcription, DNA-templated; respiratory burst involved in defense response; response to reactive oxygen species	Tsugama et. Al, 2014
AT4G22780	ACR7	ACT domain repeat 7 protein. NP_194009.2. ACT domain repeat 7 (ACR7); FUNCTIONS IN: amino acid binding; INVOLVED IN: metabolic process; LOCATED IN: cytosol. Member of a family of ACT domain containing proteins . ACT domains are involved in amino acid binding .	x	Down (3.1-fold)		metabolic process
AT4G24110	AT4G24110	hypothetical protein. NP_194142.1.	x	Down (4.8-fold)		response to karrikin
AT4G25200	ATHSP23.6-MITO	small heat shock protein 23.6. NP_194250.1. mitochondrion-localized small heat shock protein 23.6 (HSP23.6-MITO); FUNCTIONS IN: molecular_function unknown; INVOLVED IN: response to cadmium ion, response to heat; EXPRESSED IN: 6 plant structures; EXPRESSED DURING: 4 anthesis, petal differentiation and expansion stage. AtHSP23.6-mito mRNA, nuclear gene encoding mitochondrial	Down (56-fold) (overall scores are low)	x		response to endoplasmic reticulum stress; response to hydrogen peroxide
AT4G25310	AT4G25310	2-oxoglutarate (2OG) and Fe(II)-dependent oxygenase superfamily protein. NP_194261.1. 2-oxoglutarate (2OG) and Fe(II)-dependent oxygenase superfamily protein 2-oxoglutarate (2OG) and Fe(II)-dependent oxygenase superfamily protein; FUNCTIONS IN: oxidoreductase activity, acting on paired donors, with incorporation or reduction of molecular oxygen, 2-oxoglutarate as one donor, and incorporation of o…	x	Down (4.3-fold)		flavonoid biosynthetic process; oxidation-reduction process
AT4G26050	PIRL8	plant intracellular ras group-related LRR 8. NP_194335.2. plant intracellular ras group-related LRR 8 (PIRL8). Encodes PIRL8, a member of the Plant Intracellular Ras-group-related LRRs (Leucine rich repeat proteins). PIRLs are a distinct, plant-specific class of intracellular LRRs that likely mediate protein interactions, possibly in the context of signal transduction.	x	Down (19.4-fold)		GO Process: Unknown
AT4G27450	AT4G27450	aluminum induced protein with YGL and LRDR motifs. NP_567775.1. Aluminium induced protein with YGL and LRDR motifs; FUNCTIONS IN: molecular_function unknown; INVOLVED IN: biological_process unknown; LOCATED IN: cytosol, nucleus, plasma membrane	x	Down (6.3-fold)		regulation of hydrogen peroxide metabolic process; response to hypoxia; systemic acquired resistance, salicylic acid mediated signaling pathway
AT4G28750	PSAE-1	photosystem I reaction center subunit E. NP_567818.2. Photosystem I reaction centre subunit IV / PsaE protein PSA E1 KNOCKOUT (PSAE-1); FUNCTIONS IN: catalytic activity; INVOLVED IN: response to salt stress. mutant has Decreased effective quantum yield of photosystem II; Pale green plants; Reduced growth rate; Subunit E of Photosystem I	Down (3.2-fold)	x		cysteine biosynthetic process; response to cytokinin
AT4G29780	AT4G29780	hypothetical protein. NP_567834.2.	Up (3-fold)	Down (4.8-fold)		ethylene-activated signaling pathway; response to chitin
AT4G31970	CYP82C2	cytochrome P450, family 82, subfamily C, polypeptide 2. NP_194925.1. cytochrome P450, family 82, subfamily C, polypeptide 2 (CYP82C2); FUNCTIONS IN: electron carrier activity, monooxygenase activity, iron ion binding, oxygen binding, heme binding; INVOLVED IN: oxidation reduction; LOCATED IN: endomembrane system	x	Down (6.2-fold)		cellular response to hypoxia
AT4G32480	AT4G32480	hypothetical protein. NP_194974.1.	x	Down (4.4-fold)		GO Process: Unknown
AT4G33070	AT4G33070	pyruvate decarboxylase 1. NP_195033.1. Thiamine pyrophosphate dependent pyruvate decarboxylase family protein; FUNCTIONS IN: in 6 functions; LOCATED IN: membrane	x	Down (14.4-fold)		systemic acquired resistance, salicylic acid mediated signaling pathway; proteasomal protein catabolic process
AT4G33560	AT4G33560	Wound-responsive family protein; CONTAINS InterPro DOMAIN/s: Protein of unknown function wound-induced (InterPro:IPR022251)	x	Down (4.4-fold)		regulation of hydrogen peroxide metabolic process; regulation of meristem growth; response to hypoxia; systemic acquired resistance, salicylic acid mediated signaling pathway
AT4G33720	AT4G33720	putative pathogenesis-related protein. NP_195098.1. CAP (Cysteine-rich secretory proteins, Antigen 5, and Pathogenesis-related 1 protein) superfamily protein CAP (Cysteine-rich secretory proteins, Antigen 5, and Pathogenesis-related 1 protein) superfamily protein; FUNCTIONS IN: molecular_function unknown; INVOLVED IN: biological_process unknown; LOCATED IN: endomembrane system, extracellular regi…	x	Down (21.2-fold)		GO Process: Unknown
AT4G34950	AT4G34950	major facilitator family protein. NP_195221.1.	x	Down (3.7-fold)		glucosinolate biosynthetic process; circadian rhythm
AT5G12030	AT-HSP17.6A	heat shock protein 17.6A. NP_196764.1. heat shock protein 17.6A (HSP17.6A); FUNCTIONS IN: unfolded protein binding; INVOLVED IN: protein folding, response to high light intensity, response to hydrogen peroxide, response to heat, hyperosmotic response; LOCATED IN: cytosol	Down (45.9-fold) (overall scores are low)	x		heat acclimation; response to endoplasmic reticulum stress; response to hydrogen peroxide
AT5G15120	AT5G15120	hypothetical protein. NP_197016.1. Protein of unknown function (DUF1637); FUNCTIONS IN: cysteamine dioxygenase activity; INVOLVED IN: anaerobic respiration; LOCATED IN: cellular_component unknown	x	Down (3.1-fold)		anaerobic ; regulation of hydrogen peroxide metabolic process; response to hypoxia; systemic acquired resistance, salicylic acid mediated signaling pathway
AT5G15960	KIN1	cold and ABA inducible protein kin1. NP_197100.1. stress-responsive protein (KIN1) / stress-induced protein (KIN1) KIN1	Down (3.1-fold)	x		cold acclimation; response to abscisic acid; response to osmotic stress
AT5G20630	GLP3A	germin-like protein subfamily 3 member 3. NP_197563.1. germin 3 (GER3); INVOLVED IN: response to cold, peptidyl-cysteine S-nitrosylation; LOCATED IN: extracellular matrix, apoplast, cell wall, nucleus, plant-type cell wall	Down (91.8-fold)(overall levels are low)	x		cellular cation homeostasis; defense response to bacterium; response to cold; response to cytokinin
AT5G20830	SUS1	sucrose synthase 1. NP_001031915.1. sucrose synthase 1 (SUS1); FUNCTIONS IN: UDP-glycosyltransferase activity, sucrose synthase activity	x	Down (7.4-fold)		egulation of hydrogen peroxide metabolic process; response to hypoxia; response to osmotic stress; systemic acquired resistance, salicylic acid mediated signaling pathway
AT5G33355	AT5G33355	defensin-like protein. NP_680294.1. Defensin-like (DEFL) family protein Defensin-like (DEFL) family protein; LOCATED IN: endomembrane system	Down (5.1-fold)	x		GO Process: defense response to fungus
AT5G37450	AT5G37450	probable LRR receptor-like serine/threonine-protein kinase. NP_198561.1. Leucine-rich repeat protein kinase family protein; FUNCTIONS IN: protein serine/threonine kinase activity, kinase activity, ATP binding; INVOLVED IN: transmembrane receptor protein tyrosine kinase signaling pathway, protein amino acid phosphorylation; LOCATED IN: endomembrane system; EXPRESSED IN: root	x	Down (3.5-fold)		GO Function: Protein serine/threonine kinase activity; GO Function: Transmembrane receptor protein tyrosine kinase signaling pathway
AT5G38410	AT5G38410	ribulose bisphosphate carboxylase small chain 3B. NP_001031981.1. Ribulose bisphosphate carboxylase (small chain) family protein Ribulose bisphosphate carboxylase (small chain) family protein; FUNCTIONS IN: ribulose-bisphosphate carboxylase activity; INVOLVED IN: carbon fixation, response to blue light, response to red light, response to far red light	Down (7.4-fold)	x	Yes (No significant change in comparison to wild-type)	chloroplast ribulose bisphosphate carboxylase complex biogenesis
AT5G38420	AT5G38420	ribulose bisphosphate carboxylase small chain 2B. NP_198658.1. Ribulose bisphosphate carboxylase (small chain) family protein Ribulose bisphosphate carboxylase (small chain) family protein; FUNCTIONS IN: ribulose-bisphosphate carboxylase activity; INVOLVED IN: carbon fixation, response to blue light, response to red light, response to far red light	Down (21.4-fold)	x		carbon fixation
AT5G38940	AT5G38940	germin-like protein subfamily 1 member 11. NP_198710.2. RmlC-like cupins superfamily protein; FUNCTIONS IN: manganese ion binding, nutrient reservoir activity; INVOLVED IN: response to salt stress; LOCATED IN: cell wall; EXPRESSED IN: fruit, root	x	Down (3.6-fold)		response to salt stress
AT5G39890	AT5G39890	hypothetical protein. NP_198805.1. Protein of unknown function (DUF1637); FUNCTIONS IN: cysteamine dioxygenase activity; INVOLVED IN: oxidation reduction; LOCATED IN: cellular_component unknown	x	Down (6.3-fold)		GO Function: Cysteamine dioxygenase activity; GO process: Cell wall macromolecule metabolic process
AT5G40990	GLIP1	GDSL lipase 1. NP_198915.1.	x	Down (8.7 fold)		defense response to bacterium; defense response to fungus; induced systemic resistance, ethylene mediated signaling pathway; jasmonic acid and ethylene-dependent systemic resistance, ethylene mediated signaling pathway; response to salicylic acid
AT5G41290	AT5G41290	cysteine-rich repeat secretory protein 58. NP_198945.1. Receptor-like protein kinase-related family protein; INVOLVED IN: biological_process unknown; LOCATED IN: anchored to plasma membrane, anchored to membrane; EXPRESSED IN: callus	x	Down (4.8-fold)		Unknown
AT5G41300	AT5G41300	cysteine-rich repeat secretory protein 59. NP_198946.1. Receptor-like protein kinase-related family protein	x	Down (3.6-fold)		Unknown
AT5G45340	CYP707A3	abscisic acid 8'-hydroxylase 3. NP_199347.2. cytochrome P450, family 707, subfamily A, polypeptide 3 (CYP707A3); FUNCTIONS IN: oxygen binding, (+)-abscisic acid 8'-hydroxylase activity; INVOLVED IN: in 8 processes; LOCATED IN: endomembrane system	x	Down (3.4-fold)	Yes (No significant change in comparison to wild-type)	abscisic acid catabolic process; response to chitin	Tsugama et. Al, 2014
AT5G47220	ERF2	ethylene-responsive transcription factor 2. NP_199533.1. ATERF-2; ATERF2; ERF2; ETHYLENE RESPONSE FACTOR- 2; ethylene responsive element binding factor 2; ETHYLENE RESPONSIVE ELEMENT BINDING FACTOR 2; MQL5.7; MQL5_7	x	Down (2.7-fold)		GO Function: Transcription factor activity, sequence-specific DNA binding; GO Process: Ethylene-activated signaling pathway
AT5G48430	AT5G48430	aspartyl protease family protein. NP_199654.1. Eukaryotic aspartyl protease family protein; FUNCTIONS IN: aspartic-type endopeptidase activity; INVOLVED IN: proteolysis; LOCATED IN: endomembrane system; EXPRESSED IN: shoot apex, hypocotyl, root, leaf	x	Down (6.1-fold)		oligopeptide transport
AT5G50200	WR3	high-affinity nitrate transporter 3.1. NP_199831.1. nitrate transmembrane transporters WOUND-RESPONSIVE 3 (WR3); FUNCTIONS IN: nitrate transmembrane transporter activity; INVOLVED IN: nitrate transport, response to nitrate, response to wounding; LOCATED IN: plasma membrane	x	Down (3.3-fold)		GO Process: Regulation of plant-type hypersensitive response
AT5G52050	AT5G52050	MATE efflux family protein. NP_200018.1. MATE efflux family protein; FUNCTIONS IN: antiporter activity, drug transmembrane transporter activity; INVOLVED IN: drug transmembrane transport, transmembrane transport; LOCATED IN: membrane	x	Down (9.3-fold)		GO Function: Antiporter activity; GO Process: Defense response by callose deposition; ethylene biosynthetic process
AT5G56100	AT5G56100	glycine-rich protein / oleosin. NP_200421.1. glycine-rich protein / oleosin; FUNCTIONS IN: molecular_function unknown; INVOLVED IN: lipid storage; LOCATED IN: monolayer-surrounded lipid storage body, integral to membrane, membrane	Down (3.8-fold)	x		GO Process: Lipid storage
AT5G58680	AT5G58680	ARM repeat superfamily protein. NP_200676.1. ARM repeat superfamily protein; FUNCTIONS IN: binding; INVOLVED IN: biological_process unknown; LOCATED IN: cellular_component unknown; EXPRESSED IN: stem, root	x	Down (4.9-fold)		GO Process: Ethylene biosynthetic process
