# Supplementary material for: Agrobacterium VirE2 Protein Modulates Plant Gene Expression and Mediates Transformation From Its Location Outside the Nucleus
Source: Front Plant Sci. 2021 Jun 4;12:684192. doi: 10.3389/fpls.2021.684192 (PMC8213393; doi:10.3389/fpls.2021.684192)
Supplement: Supplementary file 1 [file Data_Sheet_1.zip › Supplemental Data Sheet 2.XLSX]

## Sheet: Up-regulated DEGs- 3hours
Supplemental Datasheet 2: Up-regulated DEGs- 3 hours
Gene ID	Description	Average Fold-change	Adjusted P-value	Differentially Expressed (DE) in First Study?	DE at 12 hours?	DE in response to VIP1 over-expression?
	VirE2_Octopine	194	5.31166e-15	Up 188-fold	Up 2342.3-fold
AT1G43800	Stearoyl-[acyl-carrier-protein] 9-desaturase 6, chloroplastic [Source:UniProtKB/Swiss-Prot;Acc:Q84VY3]	2.52603	0.0422632	No	No	Yes (Up 5.9-fold in the absence of Agro at 3 hours)
AT1G52690	Late embryogenesis abundant protein 7 [Source:UniProtKB/Swiss-Prot;Acc:Q96270]	15.6224	0.00976517	No	No	No
AT1G65500	F5I14.4 protein [Source:UniProtKB/TrEMBL;Acc:O04468]	3.90107	0.0973923	No	No	No
AT3G45680	Protein NRT1/ PTR FAMILY 2.3 [Source:UniProtKB/Swiss-Prot;Acc:Q9M175]	2.14758	0.0613485	No	No	No
AT4G33070	Pyruvate decarboxylase 1 [Source:UniProtKB/Swiss-Prot;Acc:O82647]	2.17692	0.00782395	No	No	No
AT4G33560	At4g33560 [Source:UniProtKB/TrEMBL;Acc:O81873]	3.89126	0.000745016	No	No	Yes (Up 5.8-fold in the absence of Agro at 3 hours)
AT5G06760	LEA4-5 [Source:UniProtKB/TrEMBL;Acc:A0A178UIZ0]	8.31004	0.0310636	No	Up 4.4-fold	No
AT5G21482	Cytokinin dehydrogenase 7 [Source:UniProtKB/Swiss-Prot;Acc:Q9FUJ1]	2.85503	0.0996478	No	No	No
AT5G24770	Vegetative storage protein 2 [Source:UniProtKB/Swiss-Prot;Acc:O82122]	4.1883	0.00148421	No	No	No
AT5G44400	Berberine bridge enzyme-like 26 [Source:UniProtKB/Swiss-Prot;Acc:Q9FKU8]	2.54081	0.00148421	No	No	No
GO Process Categories (Both Up and Down-regulated Genes-3 hours)
GO_acc	Term	queryitem	querytotal	pvalue	FDR	entries
GO:0051707	response to other organism	7	14	2e-06	0.00013	// AT4G33070 // AT1G43800 // AT4G33560 // AT1G01580 // AT4G19690 // AT5G24770 // AT3G45680
GO:0009607	response to biotic stimulus	7	14	6.3e-06	0.0002	// AT4G33070 // AT1G43800 // AT4G33560 // AT1G01580 // AT4G19690 // AT5G24770 // AT3G45680
GO:0051704	multi-organism process	7	14	1e-05	0.00022	// AT4G33070 // AT1G43800 // AT4G33560 // AT1G01580 // AT4G19690 // AT5G24770 // AT3G45680
GO:0042221	response to chemical stimulus	8	14	0.0002	0.0032	// AT4G31940 // AT4G33070 // AT1G43800 // AT4G33560 // AT1G01580 // AT4G19690 // AT5G06760 // AT5G24770
GO:0070887	cellular response to chemical stimulus	5	14	0.00043	0.0045	// AT4G31940 // AT4G33560 // AT4G33070 // AT1G43800 // AT4G19690
GO:0055114	oxidation reduction	5	14	0.00036	0.0045	// AT5G44400 // AT4G31940 // AT1G01580 // AT5G21482 // AT1G43800
GO:0050896	response to stimulus	9	14	0.00086	0.0077	// AT4G31940 // AT4G33070 // AT1G43800 // AT4G33560 // AT1G01580 // AT4G19690 // AT5G06760 // AT5G24770 // AT3G45680
GO:0010033	response to organic substance	6	14	0.0013	0.0099	// AT4G33070 // AT1G43800 // AT4G33560 // AT1G01580 // AT4G19690 // AT5G24770
GO:0048856	anatomical structure development	6	14	0.0037	0.026	// AT4G19690 // AT1G43800 // AT4G33560 // AT1G52690 // AT5G06760 // AT5G48070
GO:0051716	cellular response to stimulus	5	14	0.0042	0.026	// AT4G31940 // AT4G33560 // AT4G33070 // AT1G43800 // AT4G19690
GO:0007275	multicellular organismal development	6	14	0.0072	0.041	// AT4G19690 // AT1G43800 // AT4G33560 // AT1G52690 // AT5G06760 // AT5G48070
GO:0032502	developmental process	6	14	0.0095	0.043	// AT4G19690 // AT1G43800 // AT4G33560 // AT1G52690 // AT5G06760 // AT5G48070
GO:0032501	multicellular organismal process	6	14	0.0087	0.043	// AT4G19690 // AT1G43800 // AT4G33560 // AT1G52690 // AT5G06760 // AT5G48070
GO:0006950	response to stress	6	14	0.0095	0.043	// AT4G33070 // AT1G43800 // AT4G33560 // AT4G19690 // AT5G06760 // AT5G24770
GO Function Categories
GO:0016491	oxidoreductase activity	5	14	0.00096	0.0053	// AT5G44400 // AT4G31940 // AT1G01580 // AT5G21482 // AT1G43800
GO:0003824	catalytic activity	8	14	0.038	0.1	// AT5G44400 // AT4G31940 // AT4G33070 // AT1G43800 // AT5G24770 // AT1G01580 // AT5G48070 // AT5G21482

## Sheet: Down-regulated DEGs- 3 hours
Supplemental Datasheet 2: Down-regulated DEGs- 3 hours
Gene ID	Description	Average Fold-change	1/Fold-change (Down)	Adjusted P-value	Differentially Expressed (DE) in First Study?	DE at 12 hours?	DE in response to VIP1 over-expression?
AT1G01580	ferric reduction oxidase 2 [Source:TAIR;Acc:AT1G01580]	0.398873	2.50706	0.0406358	Down 1.4-fold	Down 2.4-fold	No
AT4G19690	Fe(2+) transport protein 1 [Source:UniProtKB/Swiss-Prot;Acc:Q38856]	0.399325	2.50423	0.0996478	Down 2.3-fold	Down 2.8-fold	No
AT4G31940	Cytochrome P450 82C4 [Source:UniProtKB/Swiss-Prot;Acc:Q9SZ46]	0.208384	4.79883	2.15546e-08	No	Down 4.9-fold	No
AT5G48070	Xyloglucan endotransglucosylase/hydrolase protein 20 [Source:UniProtKB/Swiss-Prot;Acc:Q9FI31]	0.522716	1.91309	0.0406358	No	No	No
	Yellow highlight indicates DE genes common to both RNAseq studies

## Sheet: Up-regulated DEGs- 12 hours
Supplemental Datasheet 2: Up-regulated DEGs- 12 hours
Gene ID	Description	Average Fold-change	Adjusted P-value/FDR	Differentially Expressed (DE) in First Study?	DE in response to VIP1 over-expression?
	VirE2_Octopine	2342.29	3.78289e-35	Up 1961.7-fold
AT1G09932	Phosphoglycerate mutase family protein [Source:UniProtKB/TrEMBL;Acc:Q8GWG7]	1.88055	0.087869	Up 3.6-fold	No
AT1G14200	At1g14200 [Source:UniProtKB/TrEMBL;Acc:Q9XI67]	3.38759	0.0134413	Up 1.9-fold	Yes (Up 3.2-fold in the absence of Agro at 3 hours and up 2.9-fold in the presence of Agro at 3 hours)
AT1G18570	Transcription factor MYB51 [Source:UniProtKB/Swiss-Prot;Acc:O49782]	2.39344	0.0120805	No	Yes (Down 3.8-fold in the presence of Agro at 3 hours)
AT1G18970	Germin-like protein subfamily T member 1 [Source:UniProtKB/Swiss-Prot;Acc:P92995]	1.74205	0.0173395	No	No
AT1G21450	Scarecrow-like protein 1 [Source:UniProtKB/Swiss-Prot;Acc:Q9SDQ3]	1.7209	0.0539146	No	Yes (Down 3.7-fold in the presence of Agro at 3 hours)
AT1G23730	Beta carbonic anhydrase 3 [Source:UniProtKB/Swiss-Prot;Acc:Q9ZUC2]	5.21499	0.00931561	Up 2.8-fold	No
AT1G26240	Proline-rich extensin-like family protein [Source:UniProtKB/TrEMBL;Acc:Q9C668]	3.07139	0.0346942	No	No
AT1G26380	Berberine bridge enzyme-like 3 [Source:UniProtKB/Swiss-Prot;Acc:Q9FZC4]	2.25164	0.029068	No	Yes (Down 4.1-fold in the presence of Agro at 12 hours)
AT1G26390	Berberine bridge enzyme-like 4 [Source:UniProtKB/Swiss-Prot;Acc:Q9FZC5]	5.80901	0.00335666	No	No
AT1G26800	E3 ubiquitin-protein ligase MPSR1 [Source:UniProtKB/Swiss-Prot;Acc:Q9LQX2]	3.01832	0.00831887	Up 1.4-fold	Yes (Up 2.5-fold in the absence of Agro and Up 3.1-fold in the presence of Agro at 3 hours)
AT1G28190	F3H9.15 protein [Source:UniProtKB/TrEMBL;Acc:Q9FZ93]	2.23873	0.0137758	No	Yes (Down 4.6-fold in the presence of Agro at 12 hours)
AT1G31280	Protein argonaute 2 [Source:UniProtKB/Swiss-Prot;Acc:Q9SHF3]	1.81811	0.0709614	No	No
AT1G32350	AOX1D [Source:UniProtKB/TrEMBL;Acc:A0A384LFI3]	6.88588	0.0021113	Up 2.5-fold	No
AT1G56600	Galactinol synthase 2 [Source:UniProtKB/Swiss-Prot;Acc:Q9FXB2]	4.0562	0.0683846	No	No
AT1G60110	Mannose-binding lectin superfamily protein [Source:TAIR;Acc:AT1G60110]	2.46319	0.0865081	No	No
AT1G61560	MLO-like protein 6 [Source:UniProtKB/Swiss-Prot;Acc:Q94KB7]	1.85238	0.0171706	Up 1.7-fold	No
AT1G61820	Beta-glucosidase 46 [Source:UniProtKB/Swiss-Prot;Acc:O80690]	1.92407	0.0658473	Up 1.8-fold	Yes (Down 3.1-fold in the presence of Agro at 3 hours)
AT1G62370	F2401.10 [Source:UniProtKB/TrEMBL;Acc:O48801]	2.56754	0.021558	Up 1.9-fold	No
AT1G63530	BEST Arabidopsis thaliana protein match is: hydroxyproline-rich glycoprotein family protein (TAIR:AT1G63540.1); Has 10212 Blast hits to 4024 proteins in 434 species: Archae - 1; Bacteria - 1259; Metazoa - 3608; Fungi - 2247; Plants - 291; Viruses - /.../her Eukaryotes - 2716 (source: NCBI BLink). [Source:TAIR;Acc:AT1G63530]	2.99067	0.00653587	Up 1.5-fold	No
AT1G66090	Disease resistance protein (TIR-NBS class) [Source:UniProtKB/TrEMBL;Acc:Q9C515]	4.59351	0.0864462	Up 6.3-fold	No
AT1G70520	Cysteine-rich receptor-like protein kinase 2 [Source:UniProtKB/Swiss-Prot;Acc:Q9CAL3]	1.78001	0.00259116	No	No
AT1G71020	RING-type E3 ubiquitin transferase [Source:UniProtKB/TrEMBL;Acc:A0A178WJE0]	1.68008	0.0251005	No	Yes (Down 3.6-fold in the presence of Agro at 3 hours)
AT1G71470	Uncharacterized protein F26A9.15 [Source:UniProtKB/TrEMBL;Acc:Q9C9I4]	9.35499	0.0149776	No	No
AT1G72900	Similar to part of disease resistance protein [Source:UniProtKB/TrEMBL;Acc:Q9SSN6]	2.77638	0.029068	No	Yes (Down 5.3-fold in the presence of Agro at 3 hours)
AT1G72940	At1g72940/F3N23_14 [Source:UniProtKB/TrEMBL;Acc:Q9SSN2]	2.42504	0.067336	No	Yes (Down 4.9-fold in the presence of Agro at 3 hours)
AT1G73680	alpha dioxygenase [Source:TAIR;Acc:AT1G73680]	2.68079	0.0539146	No	No
AT1G74310	Chaperone protein ClpB1 [Source:UniProtKB/Swiss-Prot;Acc:P42730]	6.12075	0.00335666	No	No
AT1G74360	Probable LRR receptor-like serine/threonine-protein kinase At1g74360 [Source:UniProtKB/Swiss-Prot;Acc:C0LGJ1]	1.76212	0.0349918	No	No
AT1G74590	Glutathione S-transferase U10 [Source:UniProtKB/Swiss-Prot;Acc:Q9CA57]	1.81366	0.0357359	No	No
AT1G77145	T14N5.3 protein [Source:UniProtKB/TrEMBL;Acc:O80651]	2.3345	0.0369056	No	No
AT2G02630	Cysteine/Histidine-rich C1 domain family protein [Source:UniProtKB/TrEMBL;Acc:F4IR90]	1.92718	0.0675447	No	Yes (Up 3.1-fold in the absence of Agro at 12 hours)
AT2G17040	NAC domain containing protein 36 [Source:UniProtKB/TrEMBL;Acc:F4IME8]	2.60957	0.0515929	Up 5-fold	No
AT2G20560	At2g20560/T13C7.15 [Source:UniProtKB/TrEMBL;Acc:Q9SIL3]	3.59494	0.000780574	No	No
AT2G23270	At2g23270 [Source:UniProtKB/TrEMBL;Acc:O22181]	2.86154	0.0127865	Up 4-fold	Yes (Down 3.8-fold in the presence of Agro at 12 hours)
AT2G24600	Ankyrin repeat family protein [Source:UniProtKB/TrEMBL;Acc:F4IPR3]	2.07359	0.0683846	No	No
AT2G26150	Heat stress transcription factor A-2 [Source:UniProtKB/Swiss-Prot;Acc:O80982]	11.6235	0.0702554	Up 1.7-fold	No
AT2G26530	AR781 [Source:UniProtKB/TrEMBL;Acc:A0A178VPT1]	2.8625	0.00393196	No	Yes (Down 4.3-fold in the presence of Agro at 3 hours)
AT2G26560	Patatin-like protein 2 [Source:UniProtKB/Swiss-Prot;Acc:O48723]	2.25457	0.00146081	No	No
AT2G28160	Transcription factor FER-LIKE IRON DEFICIENCY-INDUCED TRANSCRIPTION FACTOR [Source:UniProtKB/Swiss-Prot;Acc:Q0V7X4]	1.81683	0.0587799	Up 1.4-fold	No
AT2G29450	GSTU5 [Source:UniProtKB/TrEMBL;Acc:A0A178VPP0]	2.4138	0.029068	Up 2.7-fold	No
AT2G34930	Disease resistance family protein / LRR family protein [Source:UniProtKB/TrEMBL;Acc:O64757]	2.11067	0.0251005	No	No
AT2G38470	WRKY33 [Source:UniProtKB/TrEMBL;Acc:A0A384L4W4]	1.85494	0.0101216	No	Yes (Down 3.4-fold in the presence of Agro at 3 hours)
AT2G38823	Putative uncharacterized protein [Source:UniProtKB/TrEMBL;Acc:Q5S4V8]	5.36326	0.00522537	No	No
AT2G40260	Homeodomain-like superfamily protein [Source:UniProtKB/TrEMBL;Acc:Q9SIZ5]	1.80874	0.0409551	No	No
AT2G41100	Calmodulin-like protein 12 [Source:UniProtKB/Swiss-Prot;Acc:P25071]	2.85358	0.000847107	No	No
AT2G41160	Rhomboid-like protein 18 [Source:UniProtKB/Swiss-Prot;Acc:Q8RXQ2]	1.791	0.0246781	No	No
AT2G42850	CYP718 [Source:UniProtKB/TrEMBL;Acc:A0A178VUF2]	2.11817	0.0981107	Up 1.4-fold	No
AT2G43000	Transcription factor JUNGBRUNNEN 1 [Source:UniProtKB/Swiss-Prot;Acc:Q9SK55]	2.66697	0.0134413	No	No
AT2G43590	Endochitinase At2g43590 [Source:UniProtKB/Swiss-Prot;Acc:O24658]	2.58348	0.0145357	No	No
AT2G44010	At2g44010 [Source:UniProtKB/TrEMBL;Acc:O80571]	1.61218	0.0188302	Up 3.2-fold	No
AT2G44578	RING/U-box superfamily protein [Source:UniProtKB/TrEMBL;Acc:A8MS73]	2.87736	0.0929626	Up 1.6-fold	Yes (Up 5.2-fold in the absence of Agro at 3 hours)
AT2G45920	U-box domain-containing protein 37 [Source:UniProtKB/Swiss-Prot;Acc:Q683D5]	1.90908	0.00264319	Up 1.4-fold	No
AT2G46270	G-box-binding factor 3 [Source:UniProtKB/Swiss-Prot;Acc:P42776]	1.7494	0.0326514	No	No
AT2G46430	Probable cyclic nucleotide-gated ion channel 3 [Source:UniProtKB/Swiss-Prot;Acc:Q9SKD7]	1.85045	0.0137758	No	No
AT3G04220	Disease resistance protein (TIR-NBS-LRR class) family [Source:UniProtKB/TrEMBL;Acc:Q9M8X8]	1.8695	0.0702554	No	No
AT3G07040	Disease resistance protein RPM1 [Source:UniProtKB/Swiss-Prot;Acc:Q39214]	2.24683	0.00716691	No	No
AT3G07090	PPPDE putative thiol peptidase family protein [Source:UniProtKB/TrEMBL;Acc:Q9SFT9]	2.03679	0.0167732	Up 1.4-fold	No
AT3G09290	TAC1 [Source:UniProtKB/TrEMBL;Acc:A0A178VLX2]	3.1511	0.0724888	Up 2.2-fold	No
AT3G09350	Fes1A [Source:UniProtKB/TrEMBL;Acc:Q84J81]	3.15921	0.0130983	Up 1.3-fold	No
AT3G09440	Heat shock protein 70 (Hsp 70) family protein [Source:UniProtKB/TrEMBL;Acc:A0A178VI76]	2.27934	0.00767132	No	No
AT3G11840	E3 ubiquitin-protein ligase PUB24 [Source:UniProtKB/Swiss-Prot;Acc:Q9SF15]	2.55353	0.00146081	No	No
AT3G12050	Aha1 domain-containing protein [Source:UniProtKB/TrEMBL;Acc:Q9LHL7]	1.73904	0.09829	No	No
AT3G12580	Probable mediator of RNA polymerase II transcription subunit 37c [Source:UniProtKB/Swiss-Prot;Acc:Q9LHA8]	4.07363	0.0588779	No	No
AT3G13437	Transmembrane protein [Source:UniProtKB/TrEMBL;Acc:A0A1I9LNG9]	2.23925	0.0283354	Up 3.6-fold	Yes (Up 3.9-fold in the presence of Agro at 12 hours)
AT3G13672	E3 ubiquitin-protein ligase [Source:UniProtKB/TrEMBL;Acc:F4JDF6]	4.08183	0.0369056	No	No
AT3G13790	Beta-fructofuranosidase, insoluble isoenzyme CWINV1 [Source:UniProtKB/Swiss-Prot;Acc:Q43866]	1.79645	0.0305411	No	No
AT3G14200	Chaperone DnaJ-domain superfamily protein [Source:UniProtKB/TrEMBL;Acc:Q9LJG5]	2.68536	0.00259116	No	No
AT3G14362	DVL19 [Source:UniProtKB/TrEMBL;Acc:Q6IM82]	2.5905	0.010281	Up 1.7-fold	Yes (Up 4.2-fold in the absence of Agro at 3 hours)
AT3G14620	AT3g14620/MIE1_12 [Source:UniProtKB/TrEMBL;Acc:Q9LUD2]	4.10418	5.78706e-06	No	No
AT3G14680	Cytochrome P450 72A14 [Source:UniProtKB/Swiss-Prot;Acc:Q9LUC6]	2.93063	0.000280381	No	No
AT3G14690	Cytochrome P450, family 72, subfamily A, polypeptide 15 [Source:UniProtKB/TrEMBL;Acc:A0A1I9LLM3]	1.94287	0.000780574	No	No
AT3G15340	PPI2 [Source:UniProtKB/TrEMBL;Acc:A0A178VC28]	2.77682	0.000261731	Up 1.3-fold	No
AT3G15518	Putative uncharacterized protein [Source:UniProtKB/TrEMBL;Acc:Q8GYA5]	2.60478	0.0075184	No	No
AT3G21630	Chitin elicitor receptor kinase 1 [Source:UniProtKB/Swiss-Prot;Acc:A8R7E6]	1.83544	0.000650151	No	No
AT3G23250	Transcription factor MYB15 [Source:UniProtKB/Swiss-Prot;Acc:Q9LTC4]	2.8557	0.0589332	No	Yes (Down 9.8-fold in presence of Agro at 3 hours and down 3.1-fold in the presence of Agro at 12 hours)
AT3G25250	Serine/threonine-protein kinase OXI1 [Source:UniProtKB/Swiss-Prot;Acc:Q9LSF1]	1.8699	0.0409551	No	No
AT3G28580	AAA-ATPase At3g28580 [Source:UniProtKB/Swiss-Prot;Acc:Q9LJJ7]	2.65777	0.0864462	No	Yes (Down 3.7-fold in the presence of Agro at 3 hours)
AT3G29000	Probable calcium-binding protein CML45 [Source:UniProtKB/Swiss-Prot;Acc:Q9MBG5]	2.76281	0.0101154	Up 2.6-fold	Yes (Down 2.9-fold in the presence of Agro at 3 hours and down 3.1-fold in the presence of Agro at 12 hours)
AT3G45960	Expansin-like A3 [Source:UniProtKB/Swiss-Prot;Acc:Q9LZT5]	2.24183	0.0702554	No	No
AT3G48920	MYB transcription factor [Source:UniProtKB/TrEMBL;Acc:Q9SMT1]	2.14137	0.040311	Up 3.4-fold	No
AT3G53150	UDP-glucosyl transferase 73D1 [Source:TAIR;Acc:AT3G53150]	2.28776	0.0981996	Up 1.5-fold	No
AT3G53230	Cell division control protein 48 homolog D [Source:UniProtKB/Swiss-Prot;Acc:Q9SCN8]	2.10142	0.00329303	No	No
AT3G54150	Embryonic abundant protein-like [Source:UniProtKB/TrEMBL;Acc:Q9M389]	2.3983	0.0173444	Up 1.8-fold	No
AT3G56400	Probable WRKY transcription factor 70 [Source:UniProtKB/Swiss-Prot;Acc:Q9LY00]	3.92922	0.0558394	No	No
AT3G57120	Protein kinase superfamily protein [Source:UniProtKB/TrEMBL;Acc:Q8VYG5]	2.11158	0.000551082	No	No
AT3G59150	F-box protein At3g59150 [Source:UniProtKB/Swiss-Prot;Acc:Q9LX56]	1.77119	0.0173444	No	No
AT3G60120	Beta-glucosidase 27 [Source:UniProtKB/Swiss-Prot;Acc:Q9M1D1]	37.5753	0.0369056	No	No
AT3G60140	Beta-glucosidase 30 [Source:UniProtKB/Swiss-Prot;Acc:Q9M1C9]	6.65038	0.0723774	No	No
AT4G04990	AT4g04990 protein [Source:UniProtKB/TrEMBL;Acc:Q9S9T8]	2.08545	0.055456	Up 2.4-fold	No
AT4G10500	Protein DMR6-LIKE OXYGENASE 1 [Source:UniProtKB/Swiss-Prot;Acc:Q9ZSA8]	2.05845	0.0884049	No	No
AT4G11470	cysteine-rich RLK (RECEPTOR-like protein kinase) 31 [Source:TAIR;Acc:AT4G11470]	2.37213	0.0674934	No	No
AT4G12400	Hsp70-Hsp90 organizing protein 3 [Source:UniProtKB/Swiss-Prot;Acc:Q9STH1]	2.72985	0.0453594	No	No
AT4G12720	MutT/nudix family protein [Source:UniProtKB/TrEMBL;Acc:F4JRE7]	1.65167	0.00521164	No	No
AT4G14500	AT4g14500/dl3290w [Source:UniProtKB/TrEMBL;Acc:Q944M2]	1.56962	0.0658473	No	No
AT4G15300	Cytochrome P450 like protein [Source:UniProtKB/TrEMBL;Acc:O23384]	2.67766	0.00117197	No	No
AT4G17250	AT4g17250/dl4660w [Source:UniProtKB/TrEMBL;Acc:Q93ZA8]	1.94273	0.0168559	No	No
AT4G22690	Cytochrome P450, family 706, subfamily A, polypeptide 1 [Source:UniProtKB/TrEMBL;Acc:F4JLY4]	2.43774	0.0557059	No	No
AT4G23190	Cysteine-rich receptor-like protein kinase 11 [Source:UniProtKB/Swiss-Prot;Acc:Q9ZP16]	2.57293	0.00133692	No	No
AT4G26200	1-aminocyclopropane-1-carboxylate synthase 7 [Source:UniProtKB/Swiss-Prot;Acc:Q9STR4]	4.76418	0.00146081	Up 1.7-fold	Yes (Up 17.4-fold in the absence of Agro at 12 hours and Up 25.5-fold in the presence of Agro at 12 hours)
AT4G30230	Uncharacterized protein AT4g30230 [Source:UniProtKB/TrEMBL;Acc:Q9SUM1]	26.1535	8.28148e-09	Up 2.1-fold	No
AT4G30960	CBL-interacting serine/threonine-protein kinase 6 [Source:UniProtKB/Swiss-Prot;Acc:O65554]	1.62922	0.0587707	Up 1.4-fold	No
AT4G31970	Cytochrome P450 82C2 [Source:UniProtKB/Swiss-Prot;Acc:O49394]	3.94911	0.00931561	No	Yes (Down 6.5-fold in the presence of Agro at 12 hours)
AT4G33050	calmodulin-binding family protein [Source:TAIR;Acc:AT4G33050]	1.90846	0.0369056	Up 1.3-fold	No
AT4G37290	unknown protein; FUNCTIONS IN: molecular_function unknown; INVOLVED IN: response to karrikin; LOCATED IN: endomembrane system; EXPRESSED IN: cotyledon, hypocotyl, leaf; EXPRESSED DURING: LP.04 four leaves visible; BEST Arabidopsis thaliana protein m /.../s: unknown protein (TAIR:AT2G23270.1); Has 30201 Blast hits to 17322 proteins in 780 species: Archae - 12; Bacteria - 1396; Metazoa - 17338; Fun…	5.0738	0.0102806	Up 5.7-fold	No
AT4G37370	Cytochrome P450, family 81, subfamily D, polypeptide 8 [Source:UniProtKB/TrEMBL;Acc:Q9SZT7]	2.73253	0.0101216	No	No
AT4G39670	ACD11 homolog protein [Source:UniProtKB/Swiss-Prot;Acc:Q8L7U7]	2.12536	0.0806644	Up 1.5-fold	No
AT5G02490	Probable mediator of RNA polymerase II transcription subunit 37c [Source:UniProtKB/Swiss-Prot;Acc:P22954]	2.31367	8.28148e-09	Up 2.8-fold	No
AT5G06760	LEA4-5 [Source:UniProtKB/TrEMBL;Acc:A0A178UIZ0]	4.37553	0.0644809	Up 6.6-fold	No
AT5G07080	HXXXD-type acyl-transferase family protein [Source:UniProtKB/TrEMBL;Acc:Q9LYQ7]	2.40184	0.00211949	No	No
AT5G07100	Probable WRKY transcription factor 26 [Source:UniProtKB/Swiss-Prot;Acc:Q9C5T3]	2.08896	0.0846457	No	No
AT5G08240	At5g08240 [Source:UniProtKB/TrEMBL;Acc:Q9LEY3]	1.63208	0.021558	No	No
AT5G12890	Glycosyltransferase (Fragment) [Source:UniProtKB/TrEMBL;Acc:W8Q2U4]	1.8161	0.0702554	No	No
AT5G13320	Auxin-responsive GH3 family protein [Source:TAIR;Acc:AT5G13320]	8.33028	0.000650151	Up 27.3-fold	No
AT5G18470	Curculin-like (Mannose-binding) lectin family protein [Source:UniProtKB/TrEMBL;Acc:Q94K76]	2.68235	0.00149302	No	No
AT5G25450	Cytochrome b-c1 complex subunit 7 [Source:UniProtKB/TrEMBL;Acc:A0A178UDJ6]	2.72219	0.00329303	Up 3.3-fold	No
AT5G25930	Kinase family with leucine-rich repeat domain-containing protein [Source:UniProtKB/TrEMBL;Acc:Q9XGZ2]	1.71965	0.00335251	No	No
AT5G27420	E3 ubiquitin-protein ligase ATL31 [Source:UniProtKB/Swiss-Prot;Acc:Q8LGA5]	2.2557	0.000551082	No	Yes (Up 3-fold in the absence of Agro at 3 hours)
AT5G37490	U-box domain-containing protein 21 [Source:UniProtKB/Swiss-Prot;Acc:Q5PNY6]	3.42357	0.0748359	No	No
AT5G38240	Protein kinase family protein [Source:TAIR;Acc:AT5G38240]	14.4707	0.0103753	No	No
AT5G39050	Phenolic glucoside malonyltransferase 1 [Source:UniProtKB/Swiss-Prot;Acc:Q940Z5]	2.41422	0.0531028	Up 1.4-fold	No
AT5G39360	EDL2 [Source:UniProtKB/TrEMBL;Acc:A0A178UC92]	1.72785	0.0940594	Up 1.5-fold	No
AT5G39670	Probable calcium-binding protein CML46 [Source:UniProtKB/Swiss-Prot;Acc:Q93Z27]	2.4501	0.09829	Up 1.9-fold	Yes (Down at 4.9-fold in the presence of Agro at 3 hours)
AT5G40010	AAA-ATPase ASD, mitochondrial [Source:UniProtKB/Swiss-Prot;Acc:Q9FLD5]	2.55658	0.0346942	Up 1.3-fold	No
AT5G40990	GDSL esterase/lipase 1 [Source:UniProtKB/Swiss-Prot;Acc:Q9FLN0]	3.88809	0.0464144	No	Yes (Down 8.3-fold in the presence of Agro at 12 hours)
AT5G41750	Disease resistance protein (TIR-NBS-LRR class) family [Source:UniProtKB/TrEMBL;Acc:Q9LSX5]	2.16295	0.00275346	No	No
AT5G42830	HXXXD-type acyl-transferase family protein [Source:UniProtKB/TrEMBL;Acc:Q9FMN6]	2.3789	0.0409551	No	No
AT5G43450	1-aminocyclopropane-1-carboxylate oxidase homolog 10 [Source:UniProtKB/Swiss-Prot;Acc:Q9LSW6]	3.9403	0.0599042	Up 3.4-fold	No
AT5G45840	phytosulfokin receptor 1 [Source: NCBI]	2.54955	0.00225597	Up 1.3-fold	No
AT5G48570	Peptidyl-prolyl cis-trans isomerase FKBP65 [Source:UniProtKB/Swiss-Prot;Acc:Q9FJL3]	5.41902	-	No	No
AT5G51440	23.5 kDa heat shock protein, mitochondrial [Source:UniProtKB/Swiss-Prot;Acc:Q9FGM9]	5.94537	0.00931561	Up 2.1-fold	No
AT5G52640	Heat shock protein 90-1 [Source:UniProtKB/Swiss-Prot;Acc:P27323]	6.42632	0.00754995	No	No
AT5G52760	Heavy metal-associated isoprenylated plant protein 14 [Source:UniProtKB/Swiss-Prot;Acc:Q9LTE1]	5.85111	0.0309439	No	No
AT5G54165	Avr9/Cf-9 rapidly elicited protein [Source:UniProtKB/TrEMBL;Acc:Q570N6]	4.73924	0.0626693	Up 21.4-fold	No
AT5G55970	RING/U-box superfamily protein [Source:UniProtKB/TrEMBL;Acc:Q8LES9]	2.02227	0.0377143	No	No
AT5G57010	IQ domain-containing protein IQM5 [Source:UniProtKB/Swiss-Prot;Acc:Q058N0]	5.44817	2.41288e-09	Up 1.6-fold	No
AT5G57510	Cotton fiber protein [Source:UniProtKB/TrEMBL;Acc:Q9FKM0]	4.40831	0.0624179	Up 2.4-fold	No
AT5G59820	Zinc finger protein ZAT12 [Source:UniProtKB/Swiss-Prot;Acc:Q42410]	2.03223	0.0283354	Up 1.3-fold	No
AT5G60900	receptor-like protein kinase 1 [Source:TAIR;Acc:AT5G60900]	2.41807	0.0816659	No	No
AT5G64510	Tunicamycin induced protein [Source:UniProtKB/TrEMBL;Acc:Q84JN2]	4.58195	0.00134895	No	No
AT5G64810	Probable WRKY transcription factor 51 [Source:UniProtKB/Swiss-Prot;Acc:Q93WU9]	3.01407	0.0137758	Up 1.7-fold	No
	Yellow highlight indicates DE genes common to both RNAseq studies
GO Process Categories (Both Up and Down-regulated Genes-12 hours)
GO_acc	Term	queryitem	querytotal	pvalue	FDR	entries
GO:0050896	response to stimulus	48	160	5.8e-33	2.7e-30	// AT2G17040 // AT3G21630 // AT2G38470 // AT4G12720 // AT2G34930 // AT4G30960 // AT4G19690 // AT1G66090 // AT1G61560 // AT2G38390 // AT5G02490 // AT2G46270 // AT2G26560 // AT5G40990 // AT3G07040 // AT1G72940 // AT3G48920 // AT1G72900 // AT1G01580 // AT5G59820 // AT2G29450 // AT2G28160 // AT3G04220 // AT3G28580 // AT4G12400 // AT1G73680 // AT3G53230 // AT1G74310 // AT2G26150 // AT3G56400 // AT4G33…
GO:0006950	response to stress	36	160	2.2e-31	5.2e-29	// AT3G21630 // AT2G38470 // AT4G12720 // AT2G34930 // AT4G30960 // AT1G66090 // AT3G13790 // AT2G38390 // AT5G02490 // AT2G26560 // AT5G40990 // AT3G07040 // AT1G72940 // AT1G72900 // AT5G59820 // AT2G29450 // AT3G04220 // AT4G12400 // AT1G73680 // AT1G74310 // AT2G26150 // AT3G56400 // AT3G12580 // AT4G17250 // AT5G13320 // AT3G11840 // AT5G51440 // AT5G41750 // AT1G61560 // AT3G23250 // AT5G52…
GO:0042221	response to chemical stimulus	31	160	1.2e-25	1.8e-23	// AT3G21630 // AT2G38470 // AT4G12720 // AT5G59820 // AT4G30960 // AT5G02490 // AT2G46270 // AT5G40990 // AT3G48920 // AT2G29450 // AT2G28160 // AT3G28580 // AT4G12400 // AT1G73680 // AT3G53230 // AT1G74310 // AT2G26150 // AT3G56400 // AT4G33050 // AT3G12580 // AT5G13320 // AT3G11840 // AT5G27420 // AT2G17040 // AT5G37490 // AT3G23250 // AT5G52640 // AT3G09440 // AT1G18570 // AT4G23190 // AT1G73…
GO:0006952	defense response	19	160	7.4e-25	8.7e-23	// AT5G13320 // AT5G40990 // AT3G07040 // AT1G72940 // AT2G38470 // AT4G12720 // AT2G34930 // AT2G26560 // AT5G41750 // AT3G11840 // AT1G61560 // AT1G66090 // AT3G04220 // AT1G72900 // AT3G56400 // AT1G18570 // AT3G21630 // AT4G23190 // AT5G52640
GO:0051707	response to other organism	17	160	1.4e-20	1.3e-18	// AT5G13320 // AT4G19690 // AT3G21630 // AT2G38470 // AT4G12720 // AT2G34930 // AT2G26560 // AT1G01580 // AT1G73680 // AT5G40990 // AT1G61560 // AT3G12580 // AT3G56400 // AT5G02490 // AT1G18570 // AT4G23190 // AT5G52640
GO:0009617	response to bacterium	12	160	1.1e-18	7.6e-17	// AT5G13320 // AT5G40990 // AT3G12580 // AT2G38470 // AT4G12720 // AT1G01580 // AT4G19690 // AT3G56400 // AT5G02490 // AT1G18570 // AT4G23190 // AT5G52640
GO:0009408	response to heat	11	160	1.1e-18	7.6e-17	// AT4G17250 // AT3G12580 // AT2G38470 // AT5G59820 // AT4G12400 // AT3G09440 // AT1G74310 // AT2G26150 // AT5G52640 // AT5G02490 // AT5G51440
GO:0044260	cellular macromolecule metabolic process	31	160	3.4e-17	2e-15	// AT2G38470 // AT4G11470 // AT3G13672 // AT3G09440 // AT3G09290 // AT5G02490 // AT2G45920 // AT3G48920 // AT2G29660 // AT3G12820 // AT3G14200 // AT2G20560 // AT5G07100 // AT1G21450 // AT2G40260 // AT5G25930 // AT5G45840 // AT2G28160 // AT3G57120 // AT1G74310 // AT5G57150 // AT3G56400 // AT1G18570 // AT3G12580 // AT5G64810 // AT3G11840 // AT1G74360 // AT1G71020 // AT3G23250 // AT1G70520 // AT5G38…
GO:0043170	macromolecule metabolic process	32	160	6.7e-17	3.5e-15	// AT2G38470 // AT4G11470 // AT3G13672 // AT3G09440 // AT3G09290 // AT5G02490 // AT2G45920 // AT3G48920 // AT2G29660 // AT3G12820 // AT3G14200 // AT2G20560 // AT5G07100 // AT1G21450 // AT2G40260 // AT5G25930 // AT5G45840 // AT2G28160 // AT3G57120 // AT1G74310 // AT5G57150 // AT3G56400 // AT1G18570 // AT3G12580 // AT5G64810 // AT3G11840 // AT1G74360 // AT1G71020 // AT3G23250 // AT1G70520 // AT5G38…
GO:0009266	response to temperature stimulus	12	160	3.5e-16	1.6e-14	// AT4G17250 // AT3G12580 // AT2G38470 // AT5G59820 // AT5G51440 // AT2G41100 // AT1G74310 // AT2G26150 // AT5G52640 // AT3G09440 // AT5G02490 // AT4G12400
GO:0065007	biological regulation	29	160	1.8e-15	7.7e-14	// AT2G38470 // AT4G12720 // AT2G34930 // AT4G30960 // AT4G19690 // AT1G66090 // AT3G09290 // AT3G15340 // AT5G40990 // AT1G72940 // AT3G48920 // AT1G72900 // AT1G01580 // AT2G29660 // AT3G12820 // AT5G07100 // AT1G21450 // AT2G40260 // AT3G04220 // AT2G28160 // AT5G57150 // AT3G56400 // AT5G64810 // AT5G13320 // AT3G45960 // AT3G46810 // AT5G41750 // AT3G23250 // AT1G18570
GO:0010035	response to inorganic substance	10	160	2.3e-15	8.3e-14	// AT3G12580 // AT4G12400 // AT3G53230 // AT1G74310 // AT2G26150 // AT3G23250 // AT5G52640 // AT3G09440 // AT5G02490 // AT2G28160
GO:0010033	response to organic substance	17	160	2.3e-15	8.3e-14	// AT5G13320 // AT5G59820 // AT3G21630 // AT5G27420 // AT5G37490 // AT2G38470 // AT3G28580 // AT2G17040 // AT3G11840 // AT2G26150 // AT3G23250 // AT3G56400 // AT4G33050 // AT1G18570 // AT2G46270 // AT5G40990 // AT3G48920
GO:0010200	response to chitin	11	160	1.7e-14	5.7e-13	// AT3G21630 // AT5G27420 // AT5G37490 // AT5G59820 // AT2G17040 // AT2G26150 // AT3G23250 // AT3G56400 // AT4G33050 // AT3G11840 // AT2G38470
GO:0043687	post-translational protein modification	10	160	2.6e-14	8.1e-13	// AT5G25930 // AT3G11840 // AT1G74360 // AT4G11470 // AT5G45840 // AT3G57120 // AT1G71020 // AT1G70520 // AT5G38240 // AT2G45920
GO:0050794	regulation of cellular process	24	160	7.2e-14	2.1e-12	// AT2G38470 // AT4G12720 // AT2G34930 // AT1G66090 // AT3G09290 // AT5G40990 // AT1G72940 // AT3G48920 // AT1G72900 // AT2G29660 // AT3G12820 // AT5G07100 // AT1G21450 // AT2G40260 // AT3G04220 // AT2G28160 // AT5G57150 // AT3G56400 // AT5G64810 // AT5G13320 // AT3G46810 // AT5G41750 // AT3G23250 // AT1G18570
GO:0009743	response to carbohydrate stimulus	11	160	9.5e-14	2.6e-12	// AT3G21630 // AT5G27420 // AT5G37490 // AT5G59820 // AT2G17040 // AT2G26150 // AT3G23250 // AT3G56400 // AT4G33050 // AT3G11840 // AT2G38470
GO:0050789	regulation of biological process	25	160	2.3e-13	6.1e-12	// AT2G38470 // AT4G12720 // AT2G34930 // AT1G66090 // AT3G09290 // AT3G15340 // AT5G40990 // AT1G72940 // AT3G48920 // AT1G72900 // AT2G29660 // AT3G12820 // AT5G07100 // AT1G21450 // AT2G40260 // AT3G04220 // AT2G28160 // AT5G57150 // AT3G56400 // AT5G64810 // AT5G13320 // AT3G46810 // AT5G41750 // AT3G23250 // AT1G18570
GO:0009628	response to abiotic stimulus	17	160	1.3e-12	3.2e-11	// AT4G17250 // AT3G12580 // AT2G38470 // AT4G12720 // AT5G59820 // AT3G09440 // AT4G12400 // AT2G41100 // AT1G74310 // AT2G26150 // AT3G23250 // AT5G52640 // AT1G18570 // AT2G38390 // AT5G02490 // AT4G30960 // AT5G51440
GO:0044267	cellular protein metabolic process	17	160	3.3e-12	7.7e-11	// AT5G25930 // AT3G11840 // AT1G74360 // AT4G11470 // AT5G45840 // AT3G12580 // AT3G13672 // AT3G57120 // AT1G74310 // AT3G14200 // AT1G71020 // AT3G09440 // AT2G20560 // AT5G38240 // AT1G70520 // AT5G02490 // AT2G45920
GO:0042742	defense response to bacterium	8	160	5.4e-12	1.2e-10	// AT5G13320 // AT5G40990 // AT2G38470 // AT4G12720 // AT5G52640 // AT1G18570 // AT4G23190 // AT3G56400
GO:0045087	innate immune response	15	160	1.4e-11	3e-10	// AT5G13320 // AT5G40990 // AT3G07040 // AT1G72940 // AT4G12720 // AT1G72900 // AT2G26560 // AT5G41750 // AT3G11840 // AT1G61560 // AT1G66090 // AT3G04220 // AT3G56400 // AT3G21630 // AT4G23190
GO:0019538	protein metabolic process	17	160	1.5e-11	3.1e-10	// AT5G25930 // AT3G11840 // AT1G74360 // AT4G11470 // AT5G45840 // AT3G12580 // AT3G13672 // AT3G57120 // AT1G74310 // AT3G14200 // AT1G71020 // AT3G09440 // AT2G20560 // AT5G38240 // AT1G70520 // AT5G02490 // AT2G45920
GO:0045449	regulation of transcription	14	160	2.8e-11	5.5e-10	// AT3G48920 // AT5G64810 // AT2G29660 // AT3G12820 // AT3G09290 // AT5G57150 // AT3G23250 // AT3G56400 // AT5G07100 // AT1G18570 // AT1G21450 // AT2G40260 // AT2G28160 // AT2G38470
GO:0006955	immune response	15	160	3.1e-11	5.8e-10	// AT5G13320 // AT5G40990 // AT3G07040 // AT1G72940 // AT4G12720 // AT1G72900 // AT2G26560 // AT5G41750 // AT3G11840 // AT1G61560 // AT1G66090 // AT3G04220 // AT3G56400 // AT3G21630 // AT4G23190
GO:0002376	immune system process	15	160	3.3e-11	5.9e-10	// AT5G13320 // AT5G40990 // AT3G07040 // AT1G72940 // AT4G12720 // AT1G72900 // AT2G26560 // AT5G41750 // AT3G11840 // AT1G61560 // AT1G66090 // AT3G04220 // AT3G56400 // AT3G21630 // AT4G23190
GO:0010556	regulation of macromolecule biosynthetic process	14	160	4.1e-11	7.2e-10	// AT3G48920 // AT5G64810 // AT2G29660 // AT3G12820 // AT3G09290 // AT5G57150 // AT3G23250 // AT3G56400 // AT5G07100 // AT1G18570 // AT1G21450 // AT2G40260 // AT2G28160 // AT2G38470
GO:0019219	regulation of nucleobase, nucleoside, nucleotide and nucleic acid metabolic process	14	160	4.3e-11	7.3e-10	// AT3G48920 // AT5G64810 // AT2G29660 // AT3G12820 // AT3G09290 // AT5G57150 // AT3G23250 // AT3G56400 // AT5G07100 // AT1G18570 // AT1G21450 // AT2G40260 // AT2G28160 // AT2G38470
GO:0051171	regulation of nitrogen compound metabolic process	14	160	5.6e-11	9.1e-10	// AT3G48920 // AT5G64810 // AT2G29660 // AT3G12820 // AT3G09290 // AT5G57150 // AT3G23250 // AT3G56400 // AT5G07100 // AT1G18570 // AT1G21450 // AT2G40260 // AT2G28160 // AT2G38470
GO:0009889	regulation of biosynthetic process	14	160	6.9e-11	1e-09	// AT3G48920 // AT5G64810 // AT2G29660 // AT3G12820 // AT3G09290 // AT5G57150 // AT3G23250 // AT3G56400 // AT5G07100 // AT1G18570 // AT1G21450 // AT2G40260 // AT2G28160 // AT2G38470
GO:0031326	regulation of cellular biosynthetic process	14	160	6.9e-11	1e-09	// AT3G48920 // AT5G64810 // AT2G29660 // AT3G12820 // AT3G09290 // AT5G57150 // AT3G23250 // AT3G56400 // AT5G07100 // AT1G18570 // AT1G21450 // AT2G40260 // AT2G28160 // AT2G38470
GO:0080090	regulation of primary metabolic process	14	160	1e-10	1.5e-09	// AT3G48920 // AT5G64810 // AT2G29660 // AT3G12820 // AT3G09290 // AT5G57150 // AT3G23250 // AT3G56400 // AT5G07100 // AT1G18570 // AT1G21450 // AT2G40260 // AT2G28160 // AT2G38470
GO:0009607	response to biotic stimulus	18	160	1.3e-10	1.8e-09	// AT5G13320 // AT4G19690 // AT3G21630 // AT2G38470 // AT4G12720 // AT2G34930 // AT2G26560 // AT1G01580 // AT1G73680 // AT5G40990 // AT1G61560 // AT3G12580 // AT2G26150 // AT3G56400 // AT1G18570 // AT5G02490 // AT4G23190 // AT5G52640
GO:0006979	response to oxidative stress	10	160	1.3e-10	1.8e-09	// AT3G12580 // AT4G12720 // AT5G59820 // AT4G12400 // AT1G73680 // AT1G74310 // AT2G26150 // AT2G29450 // AT4G23190 // AT1G73120
GO:0006350	transcription	14	160	1.4e-10	1.8e-09	// AT3G48920 // AT5G64810 // AT2G29660 // AT3G12820 // AT3G09290 // AT5G57150 // AT3G23250 // AT3G56400 // AT5G07100 // AT1G18570 // AT1G21450 // AT2G40260 // AT2G28160 // AT2G38470
GO:0031323	regulation of cellular metabolic process	14	160	1.8e-10	2.4e-09	// AT3G48920 // AT5G64810 // AT2G29660 // AT3G12820 // AT3G09290 // AT5G57150 // AT3G23250 // AT3G56400 // AT5G07100 // AT1G18570 // AT1G21450 // AT2G40260 // AT2G28160 // AT2G38470
GO:0010468	regulation of gene expression	14	160	2.5e-10	3.2e-09	// AT3G48920 // AT5G64810 // AT2G29660 // AT3G12820 // AT3G09290 // AT5G57150 // AT3G23250 // AT3G56400 // AT5G07100 // AT1G18570 // AT1G21450 // AT2G40260 // AT2G28160 // AT2G38470
GO:0060255	regulation of macromolecule metabolic process	14	160	3.7e-10	4.6e-09	// AT3G48920 // AT5G64810 // AT2G29660 // AT3G12820 // AT3G09290 // AT5G57150 // AT3G23250 // AT3G56400 // AT5G07100 // AT1G18570 // AT1G21450 // AT2G40260 // AT2G28160 // AT2G38470
GO:0016265	death	7	160	4.1e-10	4.8e-09	// AT3G04220 // AT3G07040 // AT4G12720 // AT5G41750 // AT1G61560 // AT1G66090 // AT2G26560
GO:0008219	cell death	7	160	4.1e-10	4.8e-09	// AT3G04220 // AT3G07040 // AT4G12720 // AT5G41750 // AT1G61560 // AT1G66090 // AT2G26560
GO:0019222	regulation of metabolic process	14	160	1.1e-09	1.2e-08	// AT3G48920 // AT5G64810 // AT2G29660 // AT3G12820 // AT3G09290 // AT5G57150 // AT3G23250 // AT3G56400 // AT5G07100 // AT1G18570 // AT1G21450 // AT2G40260 // AT2G28160 // AT2G38470
GO:0009751	response to salicylic acid stimulus	5	160	2.3e-09	2.5e-08	// AT5G40990 // AT1G18570 // AT3G56400 // AT3G48920 // AT5G13320
GO:0012501	programmed cell death	6	160	3e-09	3.3e-08	// AT3G04220 // AT3G07040 // AT4G12720 // AT5G41750 // AT1G66090 // AT2G26560
GO:0006464	protein modification process	10	160	6.1e-09	6.5e-08	// AT5G25930 // AT3G11840 // AT1G74360 // AT4G11470 // AT5G45840 // AT3G57120 // AT1G71020 // AT1G70520 // AT5G38240 // AT2G45920
GO:0051704	multi-organism process	17	160	1.7e-08	1.8e-07	// AT5G13320 // AT4G19690 // AT3G21630 // AT2G38470 // AT4G12720 // AT2G34930 // AT2G26560 // AT1G01580 // AT1G73680 // AT5G40990 // AT1G61560 // AT3G12580 // AT3G56400 // AT5G02490 // AT1G18570 // AT4G23190 // AT5G52640
GO:0043412	macromolecule modification	10	160	4.5e-08	4.6e-07	// AT5G25930 // AT3G11840 // AT1G74360 // AT4G11470 // AT5G45840 // AT3G57120 // AT1G71020 // AT1G70520 // AT5G38240 // AT2G45920
GO:0009058	biosynthetic process	19	160	6.1e-08	6.1e-07	// AT3G48920 // AT5G64810 // AT2G29660 // AT4G02850 // AT1G77530 // AT3G12820 // AT3G09290 // AT1G56600 // AT5G57150 // AT3G23250 // AT3G56400 // AT4G26200 // AT5G07100 // AT1G18570 // AT1G21450 // AT2G40260 // AT2G26560 // AT2G28160 // AT2G38470
GO:0009651	response to salt stress	7	160	1.2e-07	1.2e-06	// AT2G38470 // AT4G12720 // AT5G59820 // AT4G30960 // AT3G23250 // AT2G38390 // AT1G18570
GO:0010038	response to metal ion	5	160	1.8e-07	1.7e-06	// AT5G02490 // AT2G28160 // AT3G23250 // AT3G53230 // AT3G09440
GO:0034645	cellular macromolecule biosynthetic process	14	160	2.3e-07	2.1e-06	// AT3G48920 // AT5G64810 // AT2G29660 // AT3G12820 // AT3G09290 // AT5G57150 // AT3G23250 // AT3G56400 // AT5G07100 // AT1G18570 // AT1G21450 // AT2G40260 // AT2G28160 // AT2G38470
GO:0009059	macromolecule biosynthetic process	14	160	2.4e-07	2.2e-06	// AT3G48920 // AT5G64810 // AT2G29660 // AT3G12820 // AT3G09290 // AT5G57150 // AT3G23250 // AT3G56400 // AT5G07100 // AT1G18570 // AT1G21450 // AT2G40260 // AT2G28160 // AT2G38470
GO:0006970	response to osmotic stress	7	160	3.1e-07	2.8e-06	// AT2G38470 // AT4G12720 // AT5G59820 // AT4G30960 // AT3G23250 // AT2G38390 // AT1G18570
GO:0044249	cellular biosynthetic process	17	160	4.1e-07	3.6e-06	// AT3G48920 // AT5G64810 // AT2G29660 // AT1G77530 // AT3G12820 // AT3G09290 // AT5G57150 // AT3G23250 // AT3G56400 // AT4G26200 // AT5G07100 // AT1G18570 // AT1G21450 // AT2G40260 // AT2G26560 // AT2G28160 // AT2G38470
GO:0006139	nucleobase, nucleoside, nucleotide and nucleic acid metabolic process	14	160	1.3e-06	1.2e-05	// AT3G48920 // AT5G64810 // AT2G29660 // AT3G12820 // AT3G09290 // AT5G57150 // AT3G23250 // AT3G56400 // AT5G07100 // AT1G18570 // AT1G21450 // AT2G40260 // AT2G28160 // AT2G38470
GO:0010467	gene expression	14	160	1.7e-06	1.5e-05	// AT3G48920 // AT5G64810 // AT2G29660 // AT3G12820 // AT3G09290 // AT5G57150 // AT3G23250 // AT3G56400 // AT5G07100 // AT1G18570 // AT1G21450 // AT2G40260 // AT2G28160 // AT2G38470
GO:0006457	protein folding	5	160	1.9e-06	1.6e-05	// AT5G02490 // AT3G12580 // AT3G09440 // AT2G20560 // AT3G14200
GO:0009642	response to light intensity	6	160	2.3e-06	1.9e-05	// AT3G12580 // AT5G59820 // AT4G12400 // AT2G41100 // AT1G74310 // AT2G26150
GO:0006807	nitrogen compound metabolic process	15	160	3.5e-06	2.8e-05	// AT3G48920 // AT5G64810 // AT2G29660 // AT3G12820 // AT3G09290 // AT5G57150 // AT3G23250 // AT3G56400 // AT4G26200 // AT5G07100 // AT1G18570 // AT1G21450 // AT2G40260 // AT2G28160 // AT2G38470
GO:0009620	response to fungus	7	160	4.6e-06	3.6e-05	// AT5G13320 // AT5G40990 // AT3G21630 // AT2G38470 // AT2G34930 // AT1G61560 // AT3G56400
GO:0050832	defense response to fungus	6	160	7.1e-06	5.6e-05	// AT5G40990 // AT3G21630 // AT2G38470 // AT2G34930 // AT1G61560 // AT3G56400
GO:0009605	response to external stimulus	5	160	2.7e-05	0.00021	// AT5G59820 // AT5G13320 // AT5G27420 // AT3G13790 // AT2G41100
GO:0016070	RNA metabolic process	8	160	3e-05	0.00023	// AT3G48920 // AT3G12820 // AT3G23250 // AT3G56400 // AT5G07100 // AT1G18570 // AT5G64810 // AT2G38470
GO:0033554	cellular response to stress	5	160	0.00012	0.00093	// AT2G26150 // AT3G07040 // AT2G26560 // AT1G18570 // AT4G12720
GO:0009814	defense response, incompatible interaction	5	160	0.00015	0.0011	// AT5G13320 // AT3G21630 // AT4G23190 // AT3G56400 // AT1G61560
GO:0032502	developmental process	9	160	0.0028	0.02	// AT3G45960 // AT3G13672 // AT3G60140 // AT2G17040 // AT3G14362 // AT4G30960 // AT5G06760 // AT4G33050 // AT2G43000
GO:0051716	cellular response to stimulus	9	160	0.0048	0.034	// AT5G13320 // AT5G40990 // AT3G07040 // AT5G27420 // AT4G12720 // AT2G26150 // AT3G56400 // AT1G18570 // AT2G26560
GO:0032501	multicellular organismal process	8	160	0.0057	0.04	// AT3G13672 // AT4G30960 // AT2G17040 // AT3G14362 // AT2G41100 // AT5G06760 // AT4G33050 // AT2G43000
GO Function Categories
GO:0003700	transcription factor activity	19	160	6.5e-29	1.1e-26	// AT5G59820 // AT3G48920 // AT5G64810 // AT2G38470 // AT2G17040 // AT2G29660 // AT3G12820 // AT3G09290 // AT2G26150 // AT5G57150 // AT3G23250 // AT3G56400 // AT5G07100 // AT1G18570 // AT1G21450 // AT2G40260 // AT2G46270 // AT2G43000 // AT2G28160
GO:0046872	metal ion binding	17	160	4.6e-13	3.1e-11	// AT3G29000 // AT1G26800 // AT5G27420 // AT5G55970 // AT5G59820 // AT2G44578 // AT1G73680 // AT2G41100 // AT2G29660 // AT3G09290 // AT1G23730 // AT1G62370 // AT1G14200 // AT2G38390 // AT3G46810 // AT5G52760 // AT5G39670
GO:0043169	cation binding	17	160	7.3e-13	3.1e-11	// AT3G29000 // AT1G26800 // AT5G27420 // AT5G55970 // AT5G59820 // AT2G44578 // AT1G73680 // AT2G41100 // AT2G29660 // AT3G09290 // AT1G23730 // AT1G62370 // AT1G14200 // AT2G38390 // AT3G46810 // AT5G52760 // AT5G39670
GO:0043167	ion binding	17	160	7.3e-13	3.1e-11	// AT3G29000 // AT1G26800 // AT5G27420 // AT5G55970 // AT5G59820 // AT2G44578 // AT1G73680 // AT2G41100 // AT2G29660 // AT3G09290 // AT1G23730 // AT1G62370 // AT1G14200 // AT2G38390 // AT3G46810 // AT5G52760 // AT5G39670
GO:0046914	transition metal ion binding	13	160	4.8e-11	1.7e-09	// AT2G44578 // AT1G26800 // AT5G27420 // AT5G55970 // AT5G59820 // AT1G73680 // AT2G29660 // AT3G09290 // AT1G23730 // AT1G62370 // AT1G14200 // AT2G38390 // AT3G46810
GO:0016740	transferase activity	23	160	2.7e-10	7.6e-09	// AT3G54150 // AT3G21630 // AT1G74360 // AT3G53150 // AT4G30960 // AT5G42830 // AT3G25250 // AT4G11470 // AT1G77530 // AT2G29450 // AT5G25930 // AT5G45840 // AT3G57120 // AT5G07080 // AT5G60900 // AT1G74590 // AT5G38100 // AT1G56600 // AT5G12890 // AT1G70520 // AT5G38240 // AT5G39050 // AT4G23190
GO:0005515	protein binding	23	160	7.8e-10	1.9e-08	// AT1G74360 // AT4G12720 // AT2G34930 // AT3G15340 // AT2G24600 // AT3G07040 // AT1G26800 // AT5G55970 // AT3G14200 // AT2G20560 // AT1G14200 // AT3G46810 // AT3G04220 // AT5G57010 // AT5G45840 // AT4G33050 // AT5G27420 // AT1G61560 // AT2G46430 // AT1G62370 // AT5G48570 // AT2G44578 // AT3G12050
GO:0008270	zinc ion binding	11	160	1.2e-09	2.5e-08	// AT2G44578 // AT1G26800 // AT5G27420 // AT5G55970 // AT5G59820 // AT2G29660 // AT3G09290 // AT1G23730 // AT1G62370 // AT1G14200 // AT3G46810
GO:0005488	binding	80	160	1.1e-08	2.1e-07	// AT3G09350 // AT2G42850 // AT2G17040 // AT4G15300 // AT2G38470 // AT4G11470 // AT4G12720 // AT2G34930 // AT5G40010 // AT4G39670 // AT1G66090 // AT3G09290 // AT3G15340 // AT2G24600 // AT2G38390 // AT5G02490 // AT2G46270 // AT3G12820 // AT2G46430 // AT3G14690 // AT3G07040 // AT1G78120 // AT3G48920 // AT5G55970 // AT5G37490 // AT4G31970 // AT2G29660 // AT1G26380 // AT3G14200 // AT3G14620 // AT2G20…
GO:0030554	adenyl nucleotide binding	16	160	2.4e-07	3.4e-06	// AT1G26390 // AT3G04220 // AT1G74360 // AT4G11470 // AT5G45840 // AT3G28580 // AT5G41750 // AT3G57120 // AT5G40010 // AT1G26380 // AT1G66090 // AT3G53230 // AT5G38240 // AT3G09440 // AT5G02490 // AT1G74310
GO:0001883	purine nucleoside binding	16	160	2.4e-07	3.4e-06	// AT1G26390 // AT3G04220 // AT1G74360 // AT4G11470 // AT5G45840 // AT3G28580 // AT5G41750 // AT3G57120 // AT5G40010 // AT1G26380 // AT1G66090 // AT3G53230 // AT5G38240 // AT3G09440 // AT5G02490 // AT1G74310
GO:0001882	nucleoside binding	16	160	2.4e-07	3.4e-06	// AT1G26390 // AT3G04220 // AT1G74360 // AT4G11470 // AT5G45840 // AT3G28580 // AT5G41750 // AT3G57120 // AT5G40010 // AT1G26380 // AT1G66090 // AT3G53230 // AT5G38240 // AT3G09440 // AT5G02490 // AT1G74310
GO:0016301	kinase activity	12	160	1.9e-06	2.5e-05	// AT5G25930 // AT3G25250 // AT3G21630 // AT1G74360 // AT4G11470 // AT5G45840 // AT3G57120 // AT4G30960 // AT1G70520 // AT5G38240 // AT5G60900 // AT4G23190
GO:0019825	oxygen binding	9	160	3.7e-06	4.3e-05	// AT4G31940 // AT2G42850 // AT4G15300 // AT4G31970 // AT3G14620 // AT4G22690 // AT4G37370 // AT3G14680 // AT3G14690
GO:0016772	transferase activity, transferring phosphorus-containing groups	12	160	3.8e-06	4.3e-05	// AT5G25930 // AT3G25250 // AT3G21630 // AT1G74360 // AT4G11470 // AT5G45840 // AT3G57120 // AT4G30960 // AT1G70520 // AT5G38240 // AT5G60900 // AT4G23190
GO:0017076	purine nucleotide binding	16	160	5.2e-06	5.6e-05	// AT1G26390 // AT3G04220 // AT1G74360 // AT4G11470 // AT5G45840 // AT3G28580 // AT5G41750 // AT3G57120 // AT5G40010 // AT1G26380 // AT1G66090 // AT3G53230 // AT5G38240 // AT3G09440 // AT5G02490 // AT1G74310
GO:0005524	ATP binding	14	160	6.3e-06	6e-05	// AT3G04220 // AT1G74360 // AT4G11470 // AT5G45840 // AT3G28580 // AT5G41750 // AT3G57120 // AT5G40010 // AT1G74310 // AT3G53230 // AT5G38240 // AT3G09440 // AT5G02490 // AT1G66090
GO:0032559	adenyl ribonucleotide binding	14	160	6.3e-06	6e-05	// AT3G04220 // AT1G74360 // AT4G11470 // AT5G45840 // AT3G28580 // AT5G41750 // AT3G57120 // AT5G40010 // AT1G74310 // AT3G53230 // AT5G38240 // AT3G09440 // AT5G02490 // AT1G66090
GO:0060089	molecular transducer activity	6	160	9.1e-06	7.8e-05	// AT3G04220 // AT3G21630 // AT1G72900 // AT5G41750 // AT1G66090 // AT1G72940
GO:0004871	signal transducer activity	6	160	9.1e-06	7.8e-05	// AT3G04220 // AT3G21630 // AT1G72900 // AT5G41750 // AT1G66090 // AT1G72940
GO:0032555	purine ribonucleotide binding	14	160	8.5e-05	0.00066	// AT3G04220 // AT1G74360 // AT4G11470 // AT5G45840 // AT3G28580 // AT5G41750 // AT3G57120 // AT5G40010 // AT1G74310 // AT3G53230 // AT5G38240 // AT3G09440 // AT5G02490 // AT1G66090
GO:0032553	ribonucleotide binding	14	160	8.5e-05	0.00066	// AT3G04220 // AT1G74360 // AT4G11470 // AT5G45840 // AT3G28580 // AT5G41750 // AT3G57120 // AT5G40010 // AT1G74310 // AT3G53230 // AT5G38240 // AT3G09440 // AT5G02490 // AT1G66090
GO:0005516	calmodulin binding	5	160	0.00011	0.00084	// AT4G33050 // AT5G48570 // AT5G57010 // AT2G46430 // AT1G61560
GO:0016491	oxidoreductase activity	11	160	0.00014	0.00099	// AT1G26390 // AT5G43450 // AT3G61400 // AT2G19800 // AT1G01580 // AT1G73680 // AT1G26380 // AT1G32350 // AT5G25450 // AT2G38390 // AT4G10500
GO:0004888	transmembrane receptor activity	6	160	0.00014	0.00099	// AT3G04220 // AT3G21630 // AT1G72900 // AT5G41750 // AT1G66090 // AT1G72940
GO:0004872	receptor activity	6	160	0.0004	0.0027	// AT3G04220 // AT3G21630 // AT1G72900 // AT5G41750 // AT1G66090 // AT1G72940
GO:0003824	catalytic activity	58	160	0.0005	0.0031	// AT3G54150 // AT3G21630 // AT2G19800 // AT4G11470 // AT4G12720 // AT3G53150 // AT4G30960 // AT1G66090 // AT5G25450 // AT5G07080 // AT2G38390 // AT1G78950 // AT1G32350 // AT2G26560 // AT5G42830 // AT3G25250 // AT1G74360 // AT1G56600 // AT4G02850 // AT1G01580 // AT1G77530 // AT1G26380 // AT1G61820 // AT2G29450 // AT2G45920 // AT5G25930 // AT3G04220 // AT3G61400 // AT5G45840 // AT3G28580 // AT1G73…
GO:0000166	nucleotide binding	19	160	0.0026	0.016	// AT1G26390 // AT3G04220 // AT5G41750 // AT1G74360 // AT4G11470 // AT5G45840 // AT3G28580 // AT4G12720 // AT3G57120 // AT5G40010 // AT1G26380 // AT3G07040 // AT1G66090 // AT3G53230 // AT5G38240 // AT3G09440 // AT5G02490 // AT1G74310 // AT2G46430
GO:0030528	transcription regulator activity	19	160	0.0029	0.017	// AT5G59820 // AT3G48920 // AT5G64810 // AT2G38470 // AT2G17040 // AT2G29660 // AT3G12820 // AT3G09290 // AT2G26150 // AT5G57150 // AT3G23250 // AT3G56400 // AT5G07100 // AT1G18570 // AT1G21450 // AT2G40260 // AT2G46270 // AT2G43000 // AT2G28160

## Sheet: Down-regulated DEGs- 12 hours
Supplemental Datasheet 2: Down-regulated DEGs- 12 hours
Gene ID	Description	Average Fold-change	1/Fold-change (Down)	Adjusted P-value	Differentially Expressed (DE) in First Study?	DE in response to VIP1 over-expression?
AT1G01580	ferric reduction oxidase 2 [Source:TAIR;Acc:AT1G01580]	0.420688	2.37706	0.0145655	Down 2.5-fold	No								ferric reduction oxidase 2 [Source:TAIR;Acc:AT1G01580]
AT1G48500	Protein TIFY 6A [Source:UniProtKB/Swiss-Prot;Acc:Q58G47]	0.423161	2.36317	0.00149302	No	No								Protein TIFY 6A [Source:UniProtKB/Swiss-Prot;Acc:Q58G47]
AT1G73120	At1g73120 [Source:UniProtKB/TrEMBL;Acc:Q9CAS9]	0.179656	5.5662	0.029068	Down 5.7-fold	No								At1g73120 [Source:UniProtKB/TrEMBL;Acc:Q9CAS9]
AT1G77530	O-methyltransferase family protein [Source:UniProtKB/TrEMBL;Acc:Q9CAQ3]	0.493924	2.0246	0.000135821	No	No								O-methyltransferase family protein [Source:UniProtKB/TrEMBL;Acc:Q9CAQ3]
AT1G78120	TPR12 [Source:UniProtKB/TrEMBL;Acc:A0A178W863]	0.614007	1.62865	0.0366295	No	No								TPR12 [Source:UniProtKB/TrEMBL;Acc:A0A178W863]
AT1G78950	Terpenoid cyclases family protein [Source:TAIR;Acc:AT1G78950]	0.47735	2.0949	0.0149525	No	No								Terpenoid cyclases family protein [Source:TAIR;Acc:AT1G78950]
AT2G16005	MD-2-related lipid-recognition protein ROSY1 [Source:UniProtKB/Swiss-Prot;Acc:Q9AST8]	0.275482	3.63	0.0720675	No	No								MD-2-related lipid-recognition protein ROSY1 [Source:UniProtKB/Swiss-Prot;Acc:Q9AST8]
AT2G16660	At2g16660/T24I21.7 [Source:UniProtKB/TrEMBL;Acc:Q9SLF1]	0.42339	2.36189	0.0283729	Down 3.8-fold	No								At2g16660/T24I21.7 [Source:UniProtKB/TrEMBL;Acc:Q9SLF1]
AT2G19800	At2g19800 [Source:UniProtKB/TrEMBL;Acc:B4F7Q2]	0.448306	2.23062	0.0101154	No	Yes (Up 3.6-fold in the presence of Agro at 12 hours)								At2g19800 [Source:UniProtKB/TrEMBL;Acc:B4F7Q2]
AT2G29660	At2g29660 [Source:UniProtKB/TrEMBL;Acc:O82389]	0.65689	1.52233	0.0539146	No	No								At2g29660 [Source:UniProtKB/TrEMBL;Acc:O82389]
AT2G38390	Peroxidase 23 [Source:UniProtKB/Swiss-Prot;Acc:O80912]	0.590932	1.69224	0.0508464	No	No								Peroxidase 23 [Source:UniProtKB/Swiss-Prot;Acc:O80912]
AT2G44380	At2g44380 [Source:UniProtKB/TrEMBL;Acc:O64872]	0.646934	1.54575	0.0563191	No	No								At2g44380 [Source:UniProtKB/TrEMBL;Acc:O64872]
AT3G12820	Transcription factor MYB10 [Source:UniProtKB/Swiss-Prot;Acc:Q9LTV4]	0.398483	2.50952	0.0563191	No	No								Transcription factor MYB10 [Source:UniProtKB/Swiss-Prot;Acc:Q9LTV4]
AT3G46810	Cysteine/Histidine-rich C1 domain family protein [Source:UniProtKB/TrEMBL;Acc:Q9STF5]	0.376877	2.65338	0.0283729	Down 2.7-fold	No								Cysteine/Histidine-rich C1 domain family protein [Source:UniProtKB/TrEMBL;Acc:Q9STF5]
AT3G50350	Membrane insertase, putative (DUF1685) [Source:UniProtKB/TrEMBL;Acc:Q9SND2]	0.502813	1.98881	0.0175313	No	No								Membrane insertase, putative (DUF1685) [Source:UniProtKB/TrEMBL;Acc:Q9SND2]
AT3G61400	1-aminocyclopropane-1-carboxylate oxidase homolog 8 [Source:UniProtKB/Swiss-Prot;Acc:Q9M2C4]	0.103348	9.67608	0.0658473	Down 2.7-fold	No								1-aminocyclopropane-1-carboxylate oxidase homolog 8 [Source:UniProtKB/Swiss-Prot;Acc:Q9M2C4]
AT4G02850	At4g02850 [Source:UniProtKB/TrEMBL;Acc:Q66GM9]	0.483789	2.06702	0.0658473	No	No								At4g02850 [Source:UniProtKB/TrEMBL;Acc:Q66GM9]
AT4G19690	Fe(2+) transport protein 1 [Source:UniProtKB/Swiss-Prot;Acc:Q38856]	0.35853	2.78917	0.00393445	No	No								Fe(2+) transport protein 1 [Source:UniProtKB/Swiss-Prot;Acc:Q38856]
AT4G31940	Cytochrome P450 82C4 [Source:UniProtKB/Swiss-Prot;Acc:Q9SZ46]	0.206372	4.84562	7.36101e-09	No	No								Cytochrome P450 82C4 [Source:UniProtKB/Swiss-Prot;Acc:Q9SZ46]
AT4G34950	Major facilitator superfamily protein [Source:UniProtKB/TrEMBL;Acc:Q9SW40]	0.428811	2.33203	0.00641642	Down 3.7-fold	No								Major facilitator superfamily protein [Source:UniProtKB/TrEMBL;Acc:Q9SW40]
AT5G03545	At5g03545 [Source:UniProtKB/TrEMBL;Acc:Q9LZD2]	0.615331	1.62514	0.0806644	Down 2.3-fold	Yes (Up 4.9-fold in the absence of Agro at 3 hours and Up 4.6-fold in the presence of Agro at 12 hours)								At5g03545 [Source:UniProtKB/TrEMBL;Acc:Q9LZD2]
AT5G38100	Probable S-adenosylmethionine-dependent methyltransferase At5g38100 [Source:UniProtKB/Swiss-Prot;Acc:Q9LS10]	0.567261	1.76286	0.0809208	No	No								Probable S-adenosylmethionine-dependent methyltransferase At5g38100 [Source:UniProtKB/Swiss-Prot;Acc:Q9LS10]
AT5G54145	At5g54141/$At5g54141 [Source:UniProtKB/TrEMBL;Acc:Q94BV1]	0.533461	1.87455	0.006658	No	Yes (Up 3.6-fold in the absence of Agro at 3 hours and Up 3.3-fold in the presence of Agro at 12 hours)								At5g54141/$At5g54141 [Source:UniProtKB/TrEMBL;Acc:Q94BV1]
AT5G57150	Basic helix-loop-helix (BHLH) DNA-binding superfamily protein [Source:UniProtKB/TrEMBL;Acc:F4KAJ5]	0.4925	2.03046	3.49364e-08	No	No								Basic helix-loop-helix (BHLH) DNA-binding superfamily protein [Source:UniProtKB/TrEMBL;Acc:F4KAJ5]
	Yellow highlight indicates DE genes common to both RNAseq studies
