# Supplementary material for: Agrobacterium VirE2 Protein Modulates Plant Gene Expression and Mediates Transformation From Its Location Outside the Nucleus
Source: Front Plant Sci. 2021 Jun 4;12:684192. doi: 10.3389/fpls.2021.684192 (PMC8213393; doi:10.3389/fpls.2021.684192)
Supplement: Supplementary file 1 [file Data_Sheet_1.zip › Supplemental Data Sheet 3.XLSX]

## Sheet: 3 hours Increased Abundance
Supplemental Datasheet 3: 3 hours Increased Abundance
Protein IDs	Majority protein IDs	Fasta headers	IBAQ Fold-change Rep 1	IBAQ Fold-change Rep 2	IBAQ Fold-change Rep 3	Average Fold-change (iBAQ) Protein	Trend (Up/Down)	MS/MS Fold-change Rep 1	MS/MS Fold-change Rep 2	MS/MS Fold-change Rep 3	Average Fold-change (MS/MS) Protein	Trend (Up/Down)	At #s >=20% Protein Increase (3 reps)	ANOVA P-value	Student's T-test P-value	iBAQ Analysis	GO Process	GO Function	GO Component	Figure 7A Category	VirE2 DEG (Pilot Study: 1 replicate)?	VirE2 DEG (Second Study: 2 replicates)?
neurofilamentprotein-related	neurofilamentprotein-related	AT3G05900.1 | Symbols: | neurofilament protein-related | chr3:1761408-1763854 REVERSE LENGTH=673	1.30334	1.72813	2.93784	1.98977	Up	1.09375	1.21154	2.24138	1.51556	Up (2 reps)	AT3G05900	0.00328151	0.0316831				cytoplasm	Unknown	No	No
jacalin-relatedlectin22;jacalin-relatedlectin23	jacalin-relatedlectin22	AT2G39310.1 | Symbols: JAL22 | jacalin-related lectin 22 | chr2:16414262-16416323 REVERSE LENGTH=458	1.78111	1.6777	2.17746	1.87876	Up	1.68966	1.5122	1.54286	1.58157	Up	AT2G39310	0.043145	0.0617751			carbohydrate binding	cytoplasm	Unknown	No	No
peroxidaseCB	peroxidaseCB	AT3G49120.1 | Symbols: ATPERX34, PERX34, PRXCB, ATPCB, PRX34 | peroxidase CB | chr3:18207819-18210041 FORWARD LENGTH=353	1.95989	2.09893	1.95968	2.00617	Up	1.375	1.8	1.75	1.64167	Up	AT3G49120	0.106021	0.0245649		defense response, defense response to bacterium, defense response to fungus, hydrogen peroxide catabolic process, oxidation-reduction process, pathogen-associated molecular pattern dependent induction by symbiont of host innate immune response, reactive oxygen species metabolic process, response to cytokinin, response to light stimulus, response to oxidative stress, unidimensional cell growth	heme binding, metal ion binding, peroxidase activity	Golgi apparatus, apoplast, cell wall, extracellular region, plant-type cell wall, vacuolar membrane, vacuole	defense response	No	No
isopropylmalatedehydrogenase1	isopropylmalatedehydrogenase1	AT5G14200.1 | Symbols: ATIMD1, IMD1 | isopropylmalate dehydrogenase 1 | chr5:4576220-4578111 FORWARD LENGTH=409	1.38695	1.75006	1.70011	1.61237	Up	1.08	1.76923	1.34783	1.39902	Up (2 reps)	AT5G14200	0.00145928	0.0703687		glucosinolate biosynthetic process, leucine biosynthetic process, oxidation-reduction process, response to salt stress	3-isopropylmalate dehydrogenase activity, NAD binding, magnesium ion binding	chloroplast, chloroplast stroma, cytoplasm, plastid	oxidation-reduction process	No	No
MLP-likeprotein329	MLP-likeprotein329	AT2G01530.1 | Symbols: MLP329 | MLP-like protein 329 | chr2:239815-240349 FORWARD LENGTH=151	1.37147	1.95247	2.81713	2.04702	Up	1.34483	1.51351	1.72414	1.52749	Up	AT2G01530	0.0462411	0.105137		defense response, response to cytokinin	copper ion binding	nucleus	defense response	No	No
MLP-likeprotein328	MLP-likeprotein328	AT2G01520.1 | Symbols: MLP328 | MLP-like protein 328 | chr2:235992-236881 FORWARD LENGTH=151	1.47064	1.7179	3.24855	2.1457	Up	1.2	1.48387	2.10526	1.59638	Up	AT2G01520	0.0341037	0.0824596		defense response, response to phenylpropanoid, response to zinc ion, vegetative to reproductive phase transition of meristem	copper ion binding	cytosol, nucleus	defense response	No	No
histoneH4	histoneH4	AT2G28740.1 | Symbols: HIS4 | histone H4 | chr2:12329643-12329954 REVERSE LENGTH=103	2.15144	1.37506	1.74211	1.7562	Up	2.33333	1.08333	1.25	1.55556	Up (2 reps)	AT2G28740	ns	ns	0.006	response to water deprivation	DNA binding	nucleolus, nucleosome, nucleus	response to water deprivation	Up 2.9-fold at 12 hpi	No
plasmamembraneintrinsicprotein2A	plasmamembraneintrinsicprotein2A	AT3G53420.1 | Symbols: PIP2A, PIP2, PIP2;1 | plasma membrane intrinsic protein 2A | chr3:19803906-19805454 REVERSE LENGTH=287	3.44225	1.45602	1.4023	2.10019	Up	1.44444	1.15	1.36364	1.31936	Up (2 reps)	AT3G53420	0.222003	0.135505		hydrogen peroxide transmembrane transport, response to abscisic acid, response to water deprivation, transmembrane transport, water transport	mRNA binding, ubiquitin protein ligase binding, water channel activity	chloroplast, integral component of membrane, plasma membrane, plasmodesma, vacuole	response to hormones	Down 2.1-fold at 3 hpi	No
nucleosomeassemblyprotein1;2	nucleosomeassemblyprotein1;2	AT2G19480.1 | Symbols: NFA02, NFA2, NAP1;2 | nucleosome assembly protein 1;2 | chr2:8438601-8441040 FORWARD LENGTH=379	1.84295	1.76072	1.2647	1.62279	Up	1.46154	1.5625	1.35294	1.45899	Up	AT2G19480	0.0586964	0.065877		DNA mediated transformation, DNA repair, double-strand break repair via homologous recombination, nucleosome assembly, response to cadmium ion, somatic cell DNA recombination	DNA binding, histone binding, identical protein binding, protein binding	cytoplasm, nucleus, plasma membrane	DNA/Chromatin	No	No
glutathioneS-transferase7	glutathioneS-transferase7	AT1G02920.1 | Symbols: ATGSTF7, GST11, ATGSTF8, GSTF7, ATGST11 | glutathione S-transferase 7 | chr1:658886-659705 REVERSE LENGTH=209	1.66131	1.88549	2.33422	1.96034	Up	1.21053	1.45	1.72727	1.4626	Up	AT1G02920	1.2104e-07	0.0511493		defense response to bacterium, defense response to fungus, incompatible interaction, glutathione metabolic process, response to cadmium ion, response to salt stress, toxin catabolic process	cobalt ion binding, copper ion binding, glutathione transferase activity	chloroplast, cytoplasm, nucleus, vacuole	defense response	No	No
photosystemIIlightharvestingcomplexgeneB1B2;light-harvestingchlorophyll-proteincomplexIIsubunitB1	photosystemIIlightharvestingcomplexgeneB1B2;light-harvestingchlorophyll-proteincomplexIIsubunitB1	AT2G34420.1 | Symbols: LHB1B2, LHCB1.5 | photosystem II light harvesting complex gene B1B2 | chr2:14522716-14523513 REVERSE LENGTH=265;AT2G34430.1 | Symbols: LHB1B1, LHCB1.4 | light-harvesting chlorophyll-protein complex II subunit B1 | chr2:14524818-14525	2.7836	1.4192	2.26687	2.15655	Up	1.11111	1.42857	3	1.84656	Up (2 reps)	AT2G34420	0.117509	0.116857		photosynthesis, light harvesting in photosystem I, photosynthesis, light harvesting in photosystem II, protein-chromophore linkage, response to light stimulus	chlorophyll binding	chloroplast, chloroplast thylakoid membrane, integral component of membrane, light-harvesting complex, photosystem I, photosystem II, plastoglobule	photosynthesis	Down regulated 3.3-fold at 3hpi	No
histonedeacetylase2C	histonedeacetylase2C	AT5G03740.1 | Symbols: HD2C, HDT3 | histone deacetylase 2C | chr5:981994-983961 FORWARD LENGTH=294	2.11255	1.63321	1.38873	1.7115	Up	2.16667	2.28571	1	1.81746	Up (2 reps)	AT5G03740	0.204948	0.315805	0.007	chromatin organization, multicellular organism development, negative regulation of transcription, DNA-templated, response to abscisic acid, response to salt stress, response to water deprivation	histone deacetylase activity, hydrolase activity, metal ion binding, nucleic acid binding, protein binding, sequence-specific DNA binding, zinc ion binding	nucleolus	DNA/Chromatin	No	No
arabinogalactanprotein31	arabinogalactanprotein31	AT1G28290.1 | Symbols: AGP31 | arabinogalactan protein 31 | chr1:9889331-9890843 REVERSE LENGTH=359	2.69917	1.24254	2.51166	2.15112	Up	1	1.42857	2.33333	1.5873	Up (2 reps)	AT1G28290	0.432622	0.295063	0.27	response to jasmonic acid		extracellular region, plant-type cell wall, plasma membrane, plasmodesma	response to hormones	No	No
plasmamembraneintrinsicprotein1B	plasmamembraneintrinsicprotein1B	AT2G45960.1 | Symbols: PIP1B, TMP-A, ATHH2, PIP1;2 | plasma membrane intrinsic protein 1B | chr2:18910450-18911703 FORWARD LENGTH=286	1.50593	1.62797	1.60925	1.58105	Up	0.9	1.5	1.57143	1.32381	Up (2 reps)	AT2G45960	0.427462	0.124468		carbon dioxide transport, response to salt stress, response to water deprivation, transmembrane transport, water transport	water channel activity, channel activity	anchored component of plasma membrane, chloroplast, integral component of membrane, plasma membrane, vacuole	response to water deprivation	No	No
RibosomalproteinS6e	RibosomalproteinS6e	AT5G10360.1 | Symbols: EMB3010, RPS6B | Ribosomal protein S6e | chr5:3258734-3260142 REVERSE LENGTH=249	1.29158	1.35291	1.33893	1.32781	Up	1.72727	1.42857	0.833333	1.32973	Up (2 reps)	AT5G10360	0.0264566	0.0804643		embryo development ending in seed dormancy, response to cytokinin, translation	mRNA binding, structural constituent of ribosome	cytosolic ribosome, cytosolic small ribosomal subunit, nucleus, plasma membrane, plasmodesma, ribosome	response to hormones	No	No
nucleosomeassemblyprotein1;1	nucleosomeassemblyprotein1;1	AT4G26110.1 | Symbols: NAP1;1, ATNAP1;1 | nucleosome assembly protein1;1 | chr4:13232712-13235502 FORWARD LENGTH=372	2.25737	3.79549	2.28902	2.78063	Up	1.57143	2.6	1.71429	1.9619	Up	AT4G26110	0.201355	0.497989		DNA repair, cell differentiation, cell proliferation, double-strand break repair via homologous recombination, nucleosome assembly, somatic cell DNA recombination	DNA binding, histone binding, protein binding	cytoplasm, nucleus, plasma membrane	DNA/Chromatin	No	No
lactoylglutathionelyasefamilyprotein/glyoxalaseIfamilyprotein	lactoylglutathionelyasefamilyprotein/glyoxalaseIfamilyprotein	AT1G08110.1 | Symbols: | lactoylglutathione lyase family protein / glyoxalase I family protein | chr1:2535702-2537630 FORWARD LENGTH=185	1.91682	1.35864	1.49654	1.59067	Up	1.75	2	1.5	1.75	Up	AT1G08110	0.946267	0.67262		carbohydrate metabolic process, methylglyoxal catabolic process to D-lactate via S-lactoyl-glutathione, response to cadmium ion	calmodulin binding, lactoylglutathione lyase activity, metal ion binding	chloroplast, cytosol	Other	No	No
RibosomalproteinL23/L15efamilyprotein	RibosomalproteinL23/L15efamilyprotein	AT4G17390.1 | Symbols: | Ribosomal protein L23/L15e family protein | chr4:9714407-9715545 REVERSE LENGTH=204	2.32823	1.21993	1.64385	1.73067	Up	1.42857	1	1.6	1.34286	Up (2 reps)	AT4G17390	0.0625838	0.845619		cytoplasmic translation, translation	RNA binding, mRNA binding, structural constituent of ribosome	cytoplasm, cytosolic large ribosomal subunit, membrane, nucleolus, ribosome	translation	No	No
generalregulatoryfactor9	generalregulatoryfactor9	AT2G42590.1 | Symbols: GRF9, GF14 MU | general regulatory factor 9 | chr2:17732118-17733775 REVERSE LENGTH=263	1.39381	1.98781	2.32899	1.90353	Up	1.2	1.25	1.57143	1.34048	Up	AT2G42590	0.943838	0.657992		post-embryonic root development	calcium ion binding, protein binding, protein phosphorylated amino acid binding	chloroplast stroma, cytoplasm, nucleus, plasma membrane	Regulation of growth	No	No
laccase7	laccase7	AT3G09220.1 | Symbols: LAC7 | laccase 7 | chr3:2827434-2830477 REVERSE LENGTH=567	1.92484	3.09573	1.83239	2.28432	Up	1.42857	1.42857	1.4	1.41905	Up	AT3G09220	0.280356	0.158694		lignin catabolic process, oxidation-reduction process	copper ion binding, hydroquinone:oxygen oxidoreductase activity, oxidoreductase activity, oxidizing metal ions	apoplast, extracellular region	Regulation of growth	Up-regulated 3.5-fold at 12hpi	No
plasmamembraneintrinsicprotein2	plasmamembraneintrinsicprotein2	AT2G37170.1 | Symbols: PIP2B, PIP2;2 | plasma membrane intrinsic protein 2 | chr2:15613624-15614791 REVERSE LENGTH=285	1.24509	1.3326	1.41476	1.33082	Up	1.14286	1.5	1.8	1.48095	Up (2 reps)	AT2G37170	0.596747	0.353097		response to abscisic acid, response to water deprivation, transmembrane transport, water transport	mRNA binding, water channel activity	chloroplast, integral component of membrane, plasma membrane, plasmodesma, vacuole	response to hormones	No	No
earlynodulin-likeprotein15	earlynodulin-likeprotein15	AT4G31840.1 | Symbols: ENODL15, AtENODL15 | early nodulin-like protein 15 | chr4:15401798-15402426 FORWARD LENGTH=177	1.93733	1.21509	1.25647	1.46963	Up	1.25	1.2	2	1.48333	Up	AT4G31840	0.599668	0.839212			copper ion binding, electron transfer activity	anchored component of plasma membrane, extracellular region, integral component of membrane, plasma membrane	unknown	No	No
NADH-ubiquinoneoxidoreductaseB18subunit,putative	NADH-ubiquinoneoxidoreductaseB18subunit,putative	AT2G02050.1 | Symbols: | NADH-ubiquinone oxidoreductase B18 subunit, putative | chr2:490024-490335 FORWARD LENGTH=103	1.50671	1.23115	1.24968	1.32918	Up	2.5	1.33333	1.5	1.77778	Up	AT2G02050	ns	ns		mitochondrial electron transport, NADH to ubiquinone, oxidation-reduction process, photorespiration	NADH dehydrogenase (ubiquinone) activity	chloroplast, mitochondrial intermembrane space, mitochondrial respiratory chain complex I	photorespiration	Up-regulated 3.8-fold at 12hpi	No
beta-ureidopropionase	beta-ureidopropionase	AT5G64370.1 | Symbols: BETA-UP, PYD3 | beta-ureidopropionase | chr5:25739264-25741031 FORWARD LENGTH=408	1.26691	1.57364	1.52373	1.45476	Up	0.714286	2.66667	2.33333	1.90476	Up (2 reps)	AT5G64370	0.26778	0.875762		beta-alanine biosynthetic process via 3-ureidopropionate, beta-alanine metabolic process, cellular response to nitrogen levels, nitrogen compound metabolic process, uracil catabolic process	beta-ureidopropionase activity	cytosol	Other	No	No
plasmamembraneintrinsicprotein1A;plasmamembraneintrinsicprotein2;5	plasmamembraneintrinsicprotein1A	AT3G61430.1 | Symbols: PIP1A, ATPIP1, PIP1, PIP1;1 | plasma membrane intrinsic protein 1A | chr3:22733657-22735113 FORWARD LENGTH=286	2.40947	1.51176	1.48815	1.80313	Up	2.5	0.923077	2.75	2.05769	Up (2 reps)	AT3G61430	0.571056	0.200751		response to water deprivation, transmembrane transport, water transport	water channel activity	chloroplast envelope, integral component of membrane, mitochondrion, plasma membrane, plasmodesma, vacuole	response to water deprivation	No	No
peptidemetsulfoxidereductase4	peptidemetsulfoxidereductase4	AT4G25130.1 | Symbols: PMSR4 | peptide met sulfoxide reductase 4 | chr4:12898802-12899998 REVERSE LENGTH=258	1.5107	1.30546	5.27561	2.69726	Up	0.5	1.33333	2.5	1.44444	Up (2 reps)	AT4G25130	ns	ns		cellular protein modification process, cellular response to oxidative stress, oxidation-reduction process, response to cytokinin, response to light stimulus	peptide-methionine (S)-S-oxide reductase activity	chloroplast, chloroplast envelope, chloroplast stroma, mitochondrion, plasma membrane	response to hormones	No	No
chlorophyllA/Bbindingprotein3;chlorophyllA/B-bindingprotein2;chlorophyllA/Bbindingprotein1	chlorophyllA/Bbindingprotein3;chlorophyllA/B-bindingprotein2;chlorophyllA/Bbindingprotein1	AT1G29910.1 | Symbols: CAB3, AB180, LHCB1.2 | chlorophyll A/B binding protein 3 | chr1:10472443-10473246 REVERSE LENGTH=267;AT1G29920.1 | Symbols: CAB2, AB165, LHCB1.1 | chlorophyll A/B-binding protein 2 | chr1:10475089-10475892 REVERSE LENGTH=267;AT1G2993	1.51325	1.58176	1.38479	1.49327	Up	1.33333	2	1.66667	1.66667	Up	AT1G29910	ns	ns		photosynthesis, light harvesting in photosystem I, response to light stimulus	chlorophyll binding	chloroplast, chloroplast thylakoid membrane, light-harvesting complex, mitochondrion, plastoglobule	photosynthesis	Down-regulated 6.5-fold at 3hpi	No
OTU-likecysteineproteasefamilyprotein	OTU-likecysteineproteasefamilyprotein	AT1G50670.1 | Symbols: | OTU-like cysteine protease family protein | chr1:18775086-18776552 REVERSE LENGTH=208	2.51434	2.37532	2.77398	2.55455	Up	2	1.66667	2.33333	2	Up	AT1G50670	ns	ns		endoplasmic reticulum unfolded protein response, protein deubiquitination, ubiquitin-dependent ERAD pathway	cysteine-type peptidase activity, thiol-dependent ubiquitin-specific protease activity, ubiquitin-specific protease activity involved in negative regulation of retrograde protein transport, ER to cytosol	cytosol	protein modification	Up-regulated 2.6-fold at 12 hpi	No
poly(A)bindingprotein4;poly(A)bindingprotein3;poly(A)-bindingprotein5	poly(A)bindingprotein4	AT2G23350.1 | Symbols: PAB4, PABP4 | poly(A) binding protein 4 | chr2:9943209-9946041 FORWARD LENGTH=662	2.03909	3.33521	1.90426	2.42619	Up	2.4	3.6	1	2.33333	Up (2 reps)	AT2G23350	0.00907526	0.205902		regulation of translation, response to cadmium ion, viral process	RNA binding, mRNA 3'-UTR binding, poly(A) binding, protein binding, translation initiation factor activity	cytoplasm, nucleus, ribonucleoprotein complex	translation	No	No
vacuolarATPsynthasesubunitD(VATD)/V-ATPaseDsubunit/vacuolarprotonpumpDsubunit(VATPD)	vacuolarATPsynthasesubunitD(VATD)/V-ATPaseDsubunit/vacuolarprotonpumpDsubunit(VATPD)	AT3G58730.1 | Symbols: | vacuolar ATP synthase subunit D (VATD) / V-ATPase D subunit / vacuolar proton pump D subunit (VATPD) | chr3:21718495-21719280 REVERSE LENGTH=261	1.64135	1.61695	1.21599	1.49143	Up	3	2	1.5	2.16667	Up	AT3G58730	ns	ns		vacuolar acidification	protein binding, proton-transporting ATPase activity, rotational mechanism	Golgi apparatus, membrane, plant-type vacuole, plasma membrane, vacuolar membrane, vacuole	Other	No	No
histoneH2A2;histoneH2A10	histoneH2A2;histoneH2A10	AT4G27230.1 | Symbols: HTA2 | histone H2A 2 | chr4:13637515-13638325 REVERSE LENGTH=131;AT1G51060.1 | Symbols: HTA10 | histone H2A 10 | chr1:18926948-18927443 FORWARD LENGTH=132	2.5494	3.69842	2.39346	2.88043	Up	1	3.5	4	2.83333	Up (2 reps)	AT4G27230	ns	ns		DNA mediated transformation, chromatin organization, response to bacterium, response to wounding	DNA binding, protein binding, protein heterodimerization activity	nuclear chromatin	DNA/Chromatin	No	No
calmodulin7;calmodulin6;calmodulin5;calmodulin3;calmodulin2	calmodulin7;calmodulin6;calmodulin5;calmodulin3;calmodulin2	AT3G43810.1 | Symbols: CAM7 | calmodulin 7 | chr3:15664619-15666355 REVERSE LENGTH=149;AT5G21274.1 | Symbols: CAM6, ACAM-6 | calmodulin 6 | chr5:7214740-7215950 REVERSE LENGTH=149;AT2G27030.1 | Symbols: CAM5, ACAM-2 | calmodulin 5 | chr2:11532069-11533060	1.78368	2.31017	2.71876	2.27087	Up	1.5	1.2	1.25	1.31667	Up	AT3G43810	ns	ns		calcium-mediated signaling, detection of calcium ion, regulation of photomorphogenesis	calcium ion binding, protein binding	cytoplasm, nucleus	regulation of growth	No	No
rootFNR1	rootFNR1	AT4G05390.1 | Symbols: ATRFNR1, RFNR1 | root FNR 1 | chr4:2738839-2740483 REVERSE LENGTH=378	2.03939	2.21127	1.66045	1.97037	Up	2	3	1.25	2.08333	Up	AT4G05390	0.274353	0.766779		oxidation-reduction process, photosynthesis	copper ion binding, ferredoxin-NADP+ reductase activity, oxidoreductase activity	chloroplast	photosynthesis	No	No
evolutionarilyconservedC-terminalregion2;evolutionarilyconservedC-terminalregion3	evolutionarilyconservedC-terminalregion2	AT3G13460.1 | Symbols: ECT2 | evolutionarily conserved C-terminal region 2 | chr3:4385274-4388220 REVERSE LENGTH=667	1.30336	1.22533	1.56586	1.36485	Up	1.5	1.33333	1.33333	1.38889	Up	AT3G13460	ns	ns			RNA binding, mRNA binding, protein binding	cytoplasm, nucleus	unknown	No	No
branched-chainaminoacidaminotransferase5/branched-chainaminoacidtransaminase5(BCAT5)	branched-chainaminoacidaminotransferase5/branched-chainaminoacidtransaminase5(BCAT5)	AT5G65780.1 | Symbols: ATBCAT-5 | branched-chain amino acid aminotransferase 5 / branched-chain amino acid transaminase 5 (BCAT5) | chr5:26316418-26318585 FORWARD LENGTH=415	1.41663	2.07339	2.41394	1.96799	Up	1.5	1.5	1	1.33333	Up (2 reps)	AT5G65780	ns	ns		isoleucine biosynthetic process, leucine biosynthetic process, valine biosynthetic process	L-isoleucine transaminase activity, L-leucine transaminase activity, L-valine transaminase activity, branched-chain-amino-acid transaminase activity, catalytic activity	chloroplast, mitochondrion	Other	No	No
DC1domain-containingprotein	DC1domain-containingprotein	AT1G60420.1 | Symbols: | DC1 domain-containing protein | chr1:22261978-22264243 FORWARD LENGTH=578	3.7879	1.53718	1.35058	2.22522	Up	1.14286	2	1.25	1.46429	Up (2 reps)	AT1G60420	ns	ns		cell redox homeostasis, oxidation-reduction process, pollen tube growth, pollen tube guidance, regulation of pollen tube growth, response to cadmium ion	protein-disulfide reductase activity	cytosol	regulation of growth	No	No
2-cysteineperoxiredoxinB/Thioredoxin superfamily protein	2-cysteineperoxiredoxinB/Thioredoxin superfamily protein	AT5G06290.1 | Symbols: 2-Cys Prx B, 2CPB | 2-cysteine peroxiredoxin B | chr5:1919380-1921211 FORWARD LENGTH=273	1.2405	1.50518	1.44418	1.39662	Up	1.23077	2.2	1.11765	1.51614	Up (2 reps)	AT5G06290	0.0973579	0.154016		cell redox homeostasis, defense response to bacterium, hydrogen peroxide catabolic process, oxidation-reduction process, response to cold, response to oxidative stress	antioxidant activity, peroxidase activity, peroxiredoxin activity, protein binding, thioredoxin peroxidase activity	apoplast, chloroplast, chloroplast envelope,chloroplast stroma, cytoplasm, stromule, thylakoid	defense response	No	No
unknownprotein;FUNCTIONSIN:molecular_functionunknown;INVOLVEDIN:biological_processunknown;LOCATEDIN:chloroplast,plasmamembrane;EXPRESSEDIN:24plantstructures;EXPRESSEDDURING:13growthstages;Has30201Blasthitsto17322proteinsin780species:Archae-12;Bacteria-1396;Metazoa-17338;Fungi-3422;Plants-5037;Viruses-0;OtherEukaryotes-2996(source:NCBIBLink).	unknownprotein;FUNCTIONSIN:molecular_functionunknown;INVOLVEDIN:biological_processunknown;LOCATEDIN:chloroplast,plasmamembrane;EXPRESSEDIN:24plantstructures;EXPRESSEDDURING:13growthstages;Has30201Blasthitsto17322proteinsin780species:Archae-12;Bacteria-1396;Metazoa-17338;Fungi-3422;Plants-5037;Viruses-0;OtherEukaryotes-2996(source:NCBIBLink).	AT5G40450.1 | Symbols: | unknown protein; FUNCTIONS IN: molecular_function unknown; INVOLVED IN: biological_process unknown; LOCATED IN: chloroplast, plasma membrane; EXPRESSED IN: 24 plant structures; EXPRESSED DURING: 13 growth stages; Has 30201 Blast h	1.29192	2.11853	4.4632	2.62455	Up	1.04545	2.41176	3.15385	2.20369	Up (2 reps)	AT5G40450	0.0194285	0.0428794		lytic vacuole organization		chloroplast, cytosol, nucleus, plasma membrane	regulation of growth	Down-regulated 2.0-fold at 3 hpi and 2.3-fold at 12 hpi	No
DPP6N-terminaldomain-likeprotein	DPP6N-terminaldomain-likeprotein	AT1G21680.1 | Symbols: | DPP6 N-terminal domain-like protein | chr1:7613028-7615148 FORWARD LENGTH=706	1.35038	2.71568	1.37577	1.81394	Up	1	2.2	1.6	1.6	Up (2 reps)	AT1G21680	0.456249	0.642404				extracellular region, plant-type cell wall, vacuolar membrane, vacuole	unknown	No	No
FASCICLIN-likearabinoogalactan9	FASCICLIN-likearabinoogalactan9	AT1G03870.1 | Symbols: FLA9 | FASCICLIN-like arabinoogalactan 9 | chr1:982625-983368 REVERSE LENGTH=247	1.26267	1.95352	1.5517	1.5893	Up	1.2	1.14286	1.4	1.24762	Up (2 reps)	AT1G03870	ns	ns	0.035	plant-type secondary cell wall biogenesis		anchored component of plasma membrane, anchored component of membrane, plasma membrane	regulation of growth	No	No
PDI-like1-2	PDI-like1-2	AT1G77510.1 | Symbols: ATPDIL1-2, PDI6, ATPDI6, PDIL1-2 | PDI-like 1-2 | chr1:29126742-29129433 FORWARD LENGTH=508	1.15135	1.41594	1.42651	1.33127	Up (2 reps)	1.27778	1.44444	1.28947	1.33723	Up	AT1G77510	0.000243348	0.238498		cell redox homeostasis, photoinhibition, protein folding, response to cadmium ion, response to endoplasmic reticulum stress, response to high light intensity, response to salt stress	protein disulfide isomerase activity	Golgi apparatus, chloroplast, chloroplast stroma, endoplasmic reticulum, endoplasmic reticulum lumen, plasma membrane,vacuolar membrane	photoinhibition	No	No
strictosidinesynthase2;Calcium-dependentphosphotriesterasesuperfamilyprotein	strictosidinesynthase2	AT1G74020.1 | Symbols: SS2 | strictosidine synthase 2 | chr1:27835289-27837277 REVERSE LENGTH=335	1.12164	1.55624	1.24082	1.30623	Up (2 reps)	1.21429	1.91667	1.41176	1.51424	Up	AT1G74020	0.106495	0.485632		alkaloid metabolic process, biosynthetic process, cellular response to potassium ion starvation, response to jasmonic acid, response to wounding		Golgi apparatus, chloroplast, endoplasmic reticulum, membrane, plasma membrane, plasmodesma, vacuolar membrane, vacuole	response to hormones	No	No
isopentenyldiphosphateisomerase1	isopentenyldiphosphateisomerase1	AT5G16440.1 | Symbols: IPP1 | isopentenyl diphosphate isomerase 1 | chr5:5371765-5373575 FORWARD LENGTH=291	1.37495	1.44816	1.14415	1.32242	Up (2 reps)	1.33333	1.45455	1.22222	1.3367	Up	AT5G16440	0.119304	0.996295		chlorophyll biosynthetic process, isopentenyl diphosphate biosynthetic process, isoprenoid biosynthetic process, photosynthesis	hydrolase activity, isopentenyl-diphosphate delta-isomerase activity, metal ion binding	chloroplast, cytosol, plastid	photosynthesis	No	No
membrane-associatedprogesteronebindingprotein2	membrane-associatedprogesteronebindingprotein2	AT2G24940.1 | Symbols: AtMAPR2, MAPR2 | membrane-associated progesterone binding protein 2 | chr2:10609447-10609749 FORWARD LENGTH=100	1.08143	1.42857	1.57665	1.36222	Up (2 reps)	1.45455	1.35714	1.41667	1.40945	Up	AT2G24940	0.00791697	0.0601257			steroid binding	cytosol, nucleus	unknown	No	No
NADPH-dependentthioredoxinreductaseA;NADPH-dependentthioredoxinreductaseB	NADPH-dependentthioredoxinreductaseA	AT2G17420.1 | Symbols: NTRA, ATNTRA, NTR2 | NADPH-dependent thioredoxin reductase A | chr2:7564357-7566219 FORWARD LENGTH=378	0.640608	2.04967	1.61433	1.43487	Up (2 reps)	1.47059	1.22222	1.84615	1.51299	Up	AT2G17420	0.252439	0.879863		cell redox homeostasis, oxidation-reduction process, pollen germination, positive regulation of cell division, removal of superoxide radicals, response to cadmium ion, seed development, thioredoxin reduction	thioredoxin-disulfide reductase activity	chloroplast, cytosol, mitochondrial matrix	regulation of hormones	No	No
poly(A)bindingprotein8	poly(A)bindingprotein8	AT1G49760.1 | Symbols: PAB8, PABP8 | poly(A) binding protein 8 | chr1:18416740-18419753 FORWARD LENGTH=671	0.958331	1.26644	1.82215	1.34897	Up (2 reps)	1.71429	1.41667	2.125	1.75198	Up	AT1G49760	0.00474262	0.407901		regulation of translation, response to cadmium ion, viral process	RNA binding, mRNA 3'-UTR binding, mRNA binding, poly(A) binding, poly(U) RNA binding, protein binding, translation initiation factor activity	cytoplasm, nucleus, ribonucleoprotein complex	translation	No	No
NAD-dependentmalicenzyme2	NAD-dependentmalicenzyme2	AT4G00570.1 | Symbols: NAD-ME2 | NAD-dependent malic enzyme 2 | chr4:242817-246522 REVERSE LENGTH=607	5.10151	1.44293	0.272412	2.27228	Up (2 reps)	1.25	1.33333	1.5	1.36111	Up	AT4G00570	ns	ns		malate metabolic process, oxidation-reduction process, pyruvate metabolic process	ATP binding, NAD binding, cobalt ion binding, malate dehydrogenase (decarboxylating) (NAD+) activity, malic enzyme activity, oxidoreductase activity, acting on NAD(P)H, NAD(P) as acceptor, protein binding, protein homodimerization activity, zinc ion binding	chloroplast, mitochondrion	oxidation-reduction process	No	No
heatshockfactorbindingprotein	heatshockfactorbindingprotein	AT4G15802.1 | Symbols: HSBP, AtHSBP | heat shock factor binding protein | chr4:8986864-8988339 REVERSE LENGTH=86	0.756789	1.45496	1.36087	1.19087	Up (2 reps)	1.25	1.27273	1.875	1.46591	Up	AT4G15802	ns	ns		cellular heat acclimation, response to heat, seed development	heat shock protein binding, protein binding, protein self-association, transcription corepressor activity	Golgi apparatus, cytosol, nucleus	regulation of growth	Up 3.9-fold at 12 hpi	No
mercaptopyruvatesulfurtransferase1	mercaptopyruvatesulfurtransferase1	AT1G79230.1 | Symbols: ST1, ATMST1, MST1, ATRDH1, STR1 | mercaptopyruvate sulfurtransferase 1 | chr1:29800824-29803679 FORWARD LENGTH=379	0.949634	1.30932	1.6166	1.29185	Up (2 reps)	1.625	1.5	1.27273	1.46591	Up	AT1G79230	0.0441254	0.212568		aging, embryo development ending in seed dormancy	3-mercaptopyruvate sulfurtransferase activity, sulfurtransferase activity, thiosulfate sulfurtransferase activity	chloroplast, mitochondrion	regulation of growth	No	No
hydroxymethylglutaryl-CoAsynthase/HMG-CoAsynthase/3-hydroxy-3-methylglutarylcoenzymeAsynthase	hydroxymethylglutaryl-CoAsynthase/HMG-CoAsynthase/3-hydroxy-3-methylglutarylcoenzymeAsynthase	AT4G11820.1 | Symbols: MVA1, HMGS, EMB2778, FKP1 | hydroxymethylglutaryl-CoA synthase / HMG-CoA synthase / 3-hydroxy-3-methylglutaryl coenzyme A synthase | chr4:7109124-7111213 REVERSE LENGTH=406	1.31291	0.971058	1.3882	1.22405	Up (2 reps)	1.33333	1.25	1.5	1.36111	Up	AT4G11820	ns	ns		acetyl-CoA metabolic process, farnesyl diphosphate biosynthetic process, mevalonate pathway, isopentenyl diphosphate biosynthetic process, mevalonate pathway, sterol biosynthetic process	hydroxymethylglutaryl-CoA synthase activity	cytosol, mitochondrion, plasmodesma	Other	No	No
dynamin-like3	dynamin-like3	AT1G59610.1 | Symbols: ADL3, CF1, DRP2B, DL3 | dynamin-like 3 | chr1:21893413-21900780 FORWARD LENGTH=920	1.32067	1.58985	0.921576	1.27736	Up (2 reps)	1.5	2	1.5	1.66667	Up	AT1G59610	ns	ns		clathrin-dependent endocytosis, mitochondrial fission, regulation of establishment of cell polarity, response to abscisic acid, root hair initiation	GTP binding, GTPase activity, clathrin binding, microtubule binding, protein binding	cell plate, clathrin-coated endocytic vesicle, cytoplasm, membrane, microtubule, plasma membrane, plasmodesma, vacuole	response to hormones	No	No
Phosphorylasesuperfamilyprotein	Phosphorylasesuperfamilyprotein	AT4G28940.1 | Symbols: | Phosphorylase superfamily protein | chr4:14274414-14276920 FORWARD LENGTH=348	1.19518	2.59574	1.73764	1.84285	Up (2 reps)	2.5	1.8	2.66667	2.32222	Up	AT4G28940	0.937785	0.857385				plasma membrane	unknown	Up 2.6-fold at 12 hpi	No
glutathioneS-transferaseTAU1	glutathioneS-transferaseTAU1	AT2G29490.1 | Symbols: ATGSTU1, GST19, GSTU1 | glutathione S-transferase TAU 1 | chr2:12631593-12632360 REVERSE LENGTH=224	2.10817	1.14863	1.83992	1.69891	Up (2 reps)	1.33333	1.66667	2.5	1.83333	Up	AT2G29490	ns	ns		glutathione metabolic process, toxin catabolic process	glutathione transferase activity	cytoplasm	Other	Up 2.9-fold at 12 hpi	No
thioredoxin-dependentperoxidase2	thioredoxin-dependentperoxidase2	AT1G65970.1 | Symbols: TPX2 | thioredoxin-dependent peroxidase 2 | chr1:24557527-24558229 REVERSE LENGTH=162	0.666718	2.57454	2.03189	1.75772	Up (2 reps)	1.5	1.66667	1.25	1.47222	Up	AT1G65970	ns	ns		cell redox homeostasis, cellular response to oxidative stress, hydrogen peroxide catabolic process, oxidation-reduction process	antioxidant activity, thioredoxin peroxidase activity	cytoplasm	oxidation-reduction process	No	No
villin4;villin,putative	villin4	AT4G30160.1 | Symbols: VLN4, ATVLN4 | villin 4 | chr4:14754528-14759511 FORWARD LENGTH=974	1.03343	2.2409	1.27406	1.51613	Up (2 reps)	1.5	1.25	1.5	1.41667	Up	AT4G30160	ns	ns		actin crosslink formation, actin filament bundle assembly, actin filament capping, actin filament depolymerization, actin filament organization, actin filament severing, cytoplasmic streaming, cytoskeleton organization, response to abscisic acid, root hair elongation	actin binding, actin filament binding	cell, cytoskeleton, intracellular, nucleus	regulation of growth	No	No
Purpleacidphosphatasessuperfamilyprotein	Purpleacidphosphatasessuperfamilyprotein	AT1G13900.1 | Symbols: | Purple acid phosphatases superfamily protein | chr1:4753494-4755554 REVERSE LENGTH=656	1.12587	1.49844	1.29921	1.30784	Up (2 reps)	3	2	2	2.33333	Up	AT1G13900	ns	ns		protein import into mitochondrial outer membrane, protein targeting to mitochondrion, regulation of carbohydrate metabolic process	acid phosphatase activity, metal ion binding, mitochondrion targeting sequence binding, protein binding, protein serine/threonine phosphatase activity	Golgi apparatus, cell, chloroplast, chloroplast envelope, cytoplasm, endosome, extracellular region, intracellular, mitochondrial envelope, mitochondrion, trans-Golgi network	protein modification	No	No
Highlighted proteins show statistically significant differences from the control

## Sheet: 12 hours Increased Abundance
Supplemental Datasheet 3: 12 hours Increased Abundance
Protein IDs	Majority protein IDs	Fasta headers	IBAQ Fold-change Rep 1	IBAQ Fold-change Rep 2	IBAQ Fold-change Rep 3	Average Fold-change (iBAQ) Protein	Trend (Up/Down)	MS/MS Fold-change Rep 1	MS/MS Fold-change Rep 2	MS/MS Fold-change Rep 3	Average Fold-change (MS/MS) Protein	Trend (Up/Down)	At #s >=20% Protein Increase (3 reps)	ANOVA P-value	Student's T-test P-value	iBAQ Analysis	GO Process	GO Function	GO Component	Figure 7B Category	VirE2 DEG (Pilot Study: 1 replicate)?	VirE2 DEG (Second Study: 2 replicates)?
uclacyanin2	uclacyanin2	AT2G44790.1 | Symbols: UCC2 | uclacyanin 2 | chr2:18462182-18463232 REVERSE LENGTH=202	1.26974	1.43307	1.74358	1.48213	Up	0.909091	1.2973	1.44737	1.21792	Up (2 reps)	AT2G44790	0.00641876	0.0677823			copper ion binding, electron transfer activity, metal ion binding	anchored component of membrane, anchored component of plasma membrane, extracellular region, plasmodesma	Unknown	No	No
methylesterasePCRA	methylesterasePCRA	AT1G11580.1 | Symbols: ATPMEPCRA, PMEPCRA | methylesterase PCR A | chr1:3888730-3890649 FORWARD LENGTH=557	2.13424	1.64164	2.9045	2.22679	Up	1.47059	1.33333	2	1.60131	Up	AT1G11580	2.11466e-05	0.00990745		cell wall modification, defense response to fungus, killing of cells of other organism, negative regulation of translation, pectin catabolic process, response to bacterium	aspartyl esterase activity, enzyme inhibitor activity, pectinesterase activity, pectinesterase inhibitor activity, rRNA N-glycosylase activity, toxin activity	cell wall, cytosol, extracellular region, plant-type cell wall, vacuolar membrane	defense response	Down-regulated 2.7-fold at 12 hpi	No
pathogenesis-related4	pathogenesis-related4	AT3G04720.1 | Symbols: PR4, HEL, PR-4 | pathogenesis-related 4 | chr3:1285691-1286531 REVERSE LENGTH=212	1.61031	1.46884	1.33855	1.47257	Up	1.28571	1.52174	1.21875	1.34207	Up	AT3G04720	0.021451	0.153386		defense response to bacterium, defense response to fungus, incompatible interaction, killing of cells of other organism, response to ethylene, response to herbivore, response to salt stress, response to virus, systemic acquired resistance	chitin binding, ribonuclease activity	extracellular region	defense response	Down-regulated 2.4-fold at 3 hpi and 2.0-fold at 12 hpi	No
rotamaseFKBP1	rotamaseFKBP1	AT3G25230.1 | Symbols: ROF1, ATFKBP62, FKBP62 | rotamase FKBP 1 | chr3:9188257-9191137 FORWARD LENGTH=551	2.01195	2.28484	1.50142	1.93274	Up	1.26667	1.35714	1.53333	1.38571	Up	AT3G25230	0.123483	0.207989		cellular heat acclimation, response to cadmium ion, response to cytokinin, response to heat, response to osmotic stress, response to wounding, seed germination	FK506 binding, calmodulin binding, peptidyl-prolyl cis-trans isomerase activity, phosphatidylinositol-3,5-bisphosphate binding, phosphatidylinositol-3-phosphate binding, protein binding	cell periphery, cytoplasm, cytosol, nucleus	response to hormones	No	No
isopentenylpyrophosphate:dimethylallylpyrophosphateisomerase2	isopentenylpyrophosphate:dimethylallylpyrophosphateisomerase2	AT3G02780.1 | Symbols: IPP2, IPIAT1, IDI2 | isopentenyl pyrophosphate:dimethylallyl pyrophosphate isomerase 2 | chr3:602578-604648 REVERSE LENGTH=284	1.49394	2.05859	1.45196	1.66816	Up	1.33333	1.47059	1.28571	1.36321	Up	AT3G02780	0.263854	0.245392		chlorophyll biosynthetic process, dimethylallyl diphosphate biosynthetic process, flower development, isopentenyl diphosphate biosynthetic process, isoprenoid biosynthetic process, photosynthesis	hydrolase activity, isopentenyl-diphosphate delta-isomerase activity, metal ion binding	chloroplast, cytosol, mitochondrion	photosynthesis	No	No
HOPW1-1-interacting1	HOPW1-1-interacting1	AT1G80600.1 | Symbols: WIN1 | HOPW1-1-interacting 1 | chr1:30298675-30300513 REVERSE LENGTH=457	1.29471	1.26344	1.60926	1.38914	Up	1.58333	1.58333	1.11111	1.42593	Up (2 reps)	AT1G80600	0.360754	0.318713		arginine biosynthetic process, defense response to bacterium, interspecies interaction between organisms, primary root development	N2-acetyl-L-ornithine:2-oxoglutarate 5-aminotransferase activity, copper ion binding, pyridoxal phosphate binding	chloroplast, chloroplast stroma, mitochondrion	defense response	No	No
purinebiosynthesis4	purinebiosynthesis4	AT1G74260.1 | Symbols: PUR4 | purine biosynthesis 4 | chr1:27923005-27927764 REVERSE LENGTH=1407	3.4468	1.29436	1.63289	2.12469	Up	1	2	3	2	Up	AT1G74260	ns	ns		de novo' IMP biosynthetic process, glutamine metabolic process, microgametogenesis, pollen development	ATP binding, catalytic activity, metal ion binding, phosphoribosylformylglycinamidine synthase activity	chloroplast, chloroplast stroma, cytoplasm, mitochondrion	regulation of growth	Down-regulated 2.0-fold at 12 hpi	No
SER/ARG-richprotein34A	SER/ARG-richprotein34A	AT3G49430.1 | Symbols: SRp34a, SR34a, At-SR34a | SER/ARG-rich protein 34A | chr3:18332668-18334829 FORWARD LENGTH=300	2.27526	1.45154	6.31099	3.34593	Up	1	2	4	2.33333	Up	AT3G49430	ns	ns		RNA splicing, mRNA cis splicing, via spliceosome, regulation of alternative mRNA splicing, via spliceosome	RNA binding, mRNA binding	cytosol, nuclear speck, nucleolus, nucleus, spliceosomal complex	RNA splicing	No	No
actindepolymerizingfactor2	actindepolymerizingfactor2	AT3G46000.1 | Symbols: ADF2 | actin depolymerizing factor 2 | chr3:16907743-16908822 REVERSE LENGTH=137	2.06447	1.26847	1.72137	1.68477	Up	8	2.16667	1.42857	3.86508	Up	AT3G46000	0.46777	0.246678		actin filament depolymerization	actin binding, protein binding	actin cytoskeleton, cytoplasm, intracellular, nucleus, plasma membrane	Regulation of growth	No	No
RibosomalproteinL32e	RibosomalproteinL32e	AT4G18100.1 | Symbols: | Ribosomal protein L32e | chr4:10035715-10036475 REVERSE LENGTH=133	1.26755	1.33384	5.6436	2.74833	Up	1	1.25	1.2	1.15	Up (2 reps)	AT4G18100	0.565038	0.220339		ribosome biogenesis, translation	structural constituent of ribosome	cytoplasm, cytosolic large ribosomal subunit, cytosolic ribosome, nucleolus, ribosome	translation	Up-regulated 2.6-fold at 12 hpi	No
rotamasecyclophilin2	rotamasecyclophilin2	AT3G56070.1 | Symbols: ROC2 | rotamase cyclophilin 2 | chr3:20806987-20807517 REVERSE LENGTH=176	1.90785	2.00641	1.85932	1.92453	Up	0.666667	1.6	2	1.42222	Up (2 reps)	AT3G56070	0.250902	0.0463168	0.046	protein folding, protein peptidyl-prolyl isomerization, response to cadmium ion, signal transduction	cyclosporin A binding, peptidyl-prolyl cis-trans isomerase activity, unfolded protein binding	Golgi apparatus, cytoplasm, mitochondrion	protein modification	No	No
isovaleryl-CoA-dehydrogenase	isovaleryl-CoA-dehydrogenase	AT3G45300.1 | Symbols: IVD, ATIVD, IVDH | isovaleryl-CoA-dehydrogenase | chr3:16621659-16624848 REVERSE LENGTH=409	1.91676	1.30877	2.20554	1.81036	Up	2	1.375	2.42857	1.93452	Up	AT3G45300	0.489381	0.344591		branched-chain amino acid catabolic process, leucine catabolic process, oxidation-reduction process	ATP binding, flavin adenine dinucleotide binding, isovaleryl-CoA dehydrogenase activity	mitochondrial matrix, mitochondrion	oxidation-reduction process	No	No
guanosinenucleotidediphosphatedissociationinhibitor1;GDPdissociationinhibitorfamilyprotein/RabGTPaseactivatorfamilyprotein	guanosinenucleotidediphosphatedissociationinhibitor1;GDPdissociationinhibitorfamilyprotein/RabGTPaseactivatorfamilyprotein	AT2G44100.1 | Symbols: ATGDI1, AT-GDI1, GDI1 | guanosine nucleotide diphosphate dissociation inhibitor 1 | chr2:18241804-18244864 FORWARD LENGTH=445;AT5G09550.1 | Symbols: | GDP dissociation inhibitor family protein / Rab GTPase activator family protein |	2.19354	1.51535	2.62705	2.11198	Up	1.33333	0.692308	2.25	1.42521	Up	AT2G44100	0.916993	0.856065		plasma membrane to endosome transport, protein transport, small GTPase mediated signal transduction	GTPase activator activity, Rab GDP-dissociation inhibitor activity, protein binding	cytosol	protein modification	No	No
regulatoryparticlenon-ATPase10	regulatoryparticlenon-ATPase10	AT4G38630.1 | Symbols: RPN10, MCB1, ATMCB1, MBP1 | regulatory particle non-ATPase 10 | chr4:18057357-18059459 REVERSE LENGTH=386	10.0798	1.84922	2.39281	4.77393	Up	1.375	1.66667	1.33333	1.45833	Up	AT4G38630	0.0541246	0.403177		cellular response to DNA damage stimulus, leaf development, leaf senescence, pollen development, post-embryonic root development, proteasome assembly, proteasome-mediated ubiquitin-dependent protein catabolic process, regulation of seed germination, response to abscisic acid, response to auxin, response to cytokinin, response to heat, response to misfolded protein, response to salt stress, respon…	peptide receptor activity, polyubiquitin modification-dependent protein binding, protein binding	cytoplasm, membrane, nucleus, proteasome complex, proteasome regulatory particle, base subcomplex	regulation of growth	No	No
earlynodulin-likeprotein9	earlynodulin-likeprotein9	AT3G20570.1 | Symbols: ENODL9, AtENODL9 | early nodulin-like protein 9 | chr3:7186754-7187453 REVERSE LENGTH=203	2.10129	2.82527	2.88033	2.6023	Up	1.5	1.4	1.8	1.56667	Up	AT3G20570	ns	ns			copper ion binding, electron transfer activity	anchored component of plasma membrane	Unknown	No	No
Phosphoenolpyruvatecarboxylasefamilyprotein	Phosphoenolpyruvatecarboxylasefamilyprotein	AT1G77060.1 | Symbols: | Phosphoenolpyruvate carboxylase family protein | chr1:28951804-28953449 REVERSE LENGTH=339	3.06304	1.29784	1.41142	1.9241	Up	1	1.75	1.75	1.5	Up	AT1G77060	ns	ns			carboxyvinyl-carboxyphosphonate phosphorylmutase activity	chloroplast, chloroplast stroma	Unknown	No	No
2-oxoglutarate(2OG)andFe(II)-dependentoxygenasesuperfamilyprotein	2-oxoglutarate(2OG)andFe(II)-dependentoxygenasesuperfamilyprotein	AT1G77330.1 | Symbols: | 2-oxoglutarate (2OG) and Fe(II)-dependent oxygenase superfamily protein | chr1:29063215-29064447 REVERSE LENGTH=307	1.34107	1.26269	1.88316	1.49564	Up	1.83333	1	1.4	1.41111	Up (2 reps)	AT1G77330	0.0177319	0.470393		defense response, ethylene biosynthetic process, oxidation-reduction process	1-aminocyclopropane-1-carboxylate oxidase activity, L-ascorbic acid binding, dioxygenase activity, metal ion binding	cytoplasm	defense response	No	No
methylthioalkylmalatesynthase1	methylthioalkylmalatesynthase1	AT5G23010.1 | Symbols: MAM1, IMS3 | methylthioalkylmalate synthase 1 | chr5:7703173-7706769 FORWARD LENGTH=506	2.39596	1.33453	1.31828	1.68292	Up	3	1.25	2.5	2.25	Up	AT5G23010	ns	ns		carboxylic acid metabolic process, glucosinolate biosynthetic process, leucine biosynthetic process, response to insect, response to water deprivation	2-(2'-methylthio)ethylmalate synthase activity, 2-isopropylmalate synthase activity, transferase activity, transferring acyl groups, acyl groups converted into alkyl on transfer	chloroplast	other	No	No
aminopeptidaseP1	aminopeptidaseP1	AT4G36760.1 | Symbols: ATAPP1, APP1 | aminopeptidase P1 | chr4:17326688-17329979 FORWARD LENGTH=645	1.69903	1.26962	2.2181	1.72892	Up	2	2	1.75	1.91667	Up	AT4G36760	ns	ns		auxin polar transport	N-1-naphthylphthalamic acid binding, aminopeptidase activity	chloroplast, cytosol, plasma membrane	response to hormones	No	No
histonedeacetylase3	histonedeacetylase3	AT3G44750.1 | Symbols: HD2A, ATHD2A, HDA3, HDT1 | histone deacetylase 3 | chr3:16298045-16299585 FORWARD LENGTH=245	1.50647	3.64183	2.48759	2.5453	Up	4.5	2	2	2.83333	Up	AT3G44750	ns	ns		DNA mediated transformation, polarity specification of adaxial/abaxial axis, root development, seed dormancy process	histone deacetylase activity, metal ion binding, nucleic acid binding, protein binding, zinc ion binding	nucleolus, nucleus	DNA/Chromatin	No	No
methioninesulfoxidereductaseB2	methioninesulfoxidereductaseB2	AT4G21860.1 | Symbols: MSRB2 | methionine sulfoxide reductase B 2 | chr4:11600238-11601507 REVERSE LENGTH=202	2.72026	2.43494	6.04316	3.73279	Up	4	4	6	4.66667	Up	AT4G21860	ns	ns		cellular response to oxidative stress, cold acclimation, oxidation-reduction process, protein repair	metal ion binding, methionine-R-sulfoxide reductase activity, peptide-methionine (R)-S-oxide reductase activity, peptide-methionine (S)-S-oxide reductase activity	chloroplast, endoplasmic reticulum, nucleus	oxidation-reduction process	No	No
TranslationmachineryassociatedTMA7	TranslationmachineryassociatedTMA7	AT1G15270.1 | Symbols: | Translation machinery associated TMA7 | chr1:5250833-5252020 REVERSE LENGTH=64	1.45102	1.57661	4.85429	2.62731	Up	1.25	1	2.5	1.58333	Up (2 reps)	AT1G15270	ns	ns			cytoplasmic translation	plasma membrane	Unknown	Up-regulated 4.5-fold at 12 hpi	No
nucleolinlike1	nucleolinlike1	AT1G48920.1 | Symbols: ATNUC-L1, PARL1, NUC-L1 | nucleolin like 1 | chr1:18098186-18101422 FORWARD LENGTH=557	1.20686	2.18127	1.91523	1.76778	Up	1.5	1.75	2.33333	1.86111	Up	AT1G48920	ns	ns		cotyledon vascular tissue pattern formation, endonucleolytic cleavage involved in rRNA processing, leaf development, leaf vascular tissue pattern formation, petal vascular tissue pattern formation, rRNA processing, ribosomal small subunit biogenesis, ribosome biogenesis, root development, sepal vascular tissue pattern formation, shoot system development	DNA binding, mRNA binding, nucleic acid binding, rRNA binding	90S preribosome, mitochondrion, nucleolus	Regulation of growth	No	No
nitrilespecifierprotein1;nitrilespecifierprotein2	nitrilespecifierprotein1	AT3G16400.1 | Symbols: ATMLP-470, NSP1, ATNSP1 | nitrile specifier protein 1 | chr3:5566516-5568330 FORWARD LENGTH=470	1.72139	0.799483	1.55834	1.35974	Up (2 reps)	1.5625	1.25	1.47619	1.42956	Up	AT3G16400	0.343106	0.25904		glucosinolate catabolic process, nitrile biosynthetic process, response to herbivore	carbohydrate binding, mRNA binding	cytoplasm	other	No	No
Melibiasefamilyprotein	Melibiasefamilyprotein	AT3G56310.2 | Symbols: | Melibiase family protein | chr3:20882886-20885745 FORWARD LENGTH=413	1.81592	1.4026	1.16969	1.46274	Up (2 reps)	2	1.3125	1.21739	1.50996	Up	AT3G56310	0.358438	0.226316		carbohydrate metabolic process, cell wall organization	alpha-galactosidase activity, raffinose alpha-galactosidase activity	apoplast, extracellular region, plant-type cell wall, vacuole	Regulation of growth	No	No
rotamaseCYP3	rotamaseCYP3	AT2G16600.1 | Symbols: ROC3 | rotamase CYP 3 | chr2:7200862-7201383 FORWARD LENGTH=173	1.8966	0.907784	1.72773	1.5107	Up (2 reps)	1.29412	1.27273	1.33333	1.30006	Up	AT2G16600	0.00770125	0.0614404		brassinosteroid mediated signaling pathway, de-etiolation, protein folding, protein peptidyl-prolyl isomerization, regulation of protein phosphorylation, response to cytokinin, signal transduction	cyclosporin A binding, peptidyl-prolyl cis-trans isomerase activity, unfolded protein binding	Golgi apparatus, apoplast, chloroplast, cytoplasm, plasma membrane, plasmodesma, vacuolar membrane	response to hormones	Up 2.1-fold at 12 hpi	No
saposinBdomain-containingprotein	saposinBdomain-containingprotein	AT3G51730.1 | Symbols: | saposin B domain-containing protein | chr3:19186970-19188436 FORWARD LENGTH=213	0.755863	2.33573	1.34852	1.48004	Up (2 reps)	1.375	1.5	1.375	1.41667	Up	AT3G51730	0.0499617	0.522109		lipid metabolic process		vacuole	Other	No	No
glutaminesynthetase1.3	glutaminesynthetase1.3	AT3G17820.1 | Symbols: ATGSKB6, GLN1.3, GLN1;3 | glutamine synthetase 1.3 | chr3:6097503-6099408 FORWARD LENGTH=354	1.11368	1.32151	1.48049	1.30522	Up (2 reps)	1.23529	1.28571	1.46667	1.32923	Up	AT3G17820	0.0134264	0.137091		glutamine biosynthetic process, nitrate assimilation, response to cadmium ion	ATP binding, copper ion binding, glutamate-ammonia ligase activity	chloroplast, cytoplasm, cytosolic ribosome, plasma membrane	Other	No	No
RABGTPasehomologG3F	RABGTPasehomologG3F	AT3G18820.1 | Symbols: ATRABG3F, ATRAB7B, RAB71, RABG3F, RAB7B | RAB GTPase homolog G3F | chr3:6484266-6486005 FORWARD LENGTH=206	2.24204	1.02461	4.10208	2.45625	Up (2 reps)	10	3	1.4	4.8	Up	AT3G18820	ns	ns		Rab protein signal transduction, intracellular protein transport, late endosome to vacuole transport, vacuole organization	GTP binding, GTPase activity, protein binding	Golgi apparatus, cell, endosome membrane, intracellular, late endosome membrane, nucleus, plant-type vacuole membrane, plasma membrane, vacuolar membrane	Regulation of growth	No	No
Glycosylhydrolasefamilyprotein	Glycosylhydrolasefamilyprotein	AT1G78060.1 | Symbols: | Glycosyl hydrolase family protein | chr1:29349796-29352868 REVERSE LENGTH=767	1.09674	1.27391	1.42041	1.26368	Up (2 reps)	1.27273	1.25	1.33333	1.28535	Up	AT1G78060	0.986118	0.935952		arabinan catabolic process, xylan catabolic process	alpha-L-arabinofuranosidase activity, hydrolase activity, hydrolyzing O-glycosyl compounds, xylan 1,4-beta-xylosidase activity	apoplast, cell wall, chloroplast, plant-type cell wall, plasmodesma	Other	No	No
pyrimidine1	pyrimidine1	AT3G17810.1 | Symbols: PYD1 | pyrimidine 1 | chr3:6094279-6096289 FORWARD LENGTH=426	1.35078	0.844881	2.07724	1.4243	Up (2 reps)	1.45455	1.36364	2	1.60606	Up	AT3G17810	0.0623707	0.139334		de novo' pyrimidine nucleobase biosynthetic process, beta-alanine biosynthetic process, cellular response to nitrogen levels, oxidation-reduction process, thymine catabolic process, uracil catabolic process	NADH dehydrogenase activity, NADH dehydrogenase activity, dihydropyrimidine dehydrogenase (NADP+) activity, dihydrouracil dehydrogenase (NAD+) activity, iron-sulfur cluster binding, oxidoreductase activity, acting on the CH-CH group of donors, protein homodimerization activity, uracil binding	chloroplast, chloroplast stroma, plasma membrane, plastid	oxidation-reduction process	No	No
Succinyl-CoAligase,alphasubunit	Succinyl-CoAligase,alphasubunit	AT5G08300.1 | Symbols: | Succinyl-CoA ligase, alpha subunit | chr5:2667579-2669672 FORWARD LENGTH=347	1.4061	0.997815	1.90926	1.43772	Up (2 reps)	1.55556	1.4	1.66667	1.54074	Up	AT5G08300	0.00371164	0.310832		nucleoside triphosphate biosynthetic process, response to cadmium ion, succinate metabolic process, succinyl-CoA metabolic process, tricarboxylic acid cycle	GDP binding, cofactor binding, copper ion binding, metal ion binding, nucleoside diphosphate kinase activity, succinate-CoA ligase (ADP-forming) activity, succinate-CoA ligase (GDP-forming) activity	cell wall, mitochondrion, succinate-CoA ligase complex (GDP-forming)	Other	No	No
ACCoxidase2	ACCoxidase2	AT1G62380.1 | Symbols: ACO2, ATACO2 | ACC oxidase 2 | chr1:23082340-23084068 FORWARD LENGTH=320	0.959374	1.3377	1.40142	1.23283	Up (2 reps)	1.38462	1.81818	1.92857	1.71046	Up	AT1G62380	0.272214	0.600272		cellular response to fatty acid, cellular response to iron ion, cellular response to nitric oxide, defense response, detection of ethylene stimulus, ethylene biosynthetic process, oxidation-reduction process, positive regulation of seed germination, response to cytokinin, response to salt stress	1-aminocyclopropane-1-carboxylate oxidase activity, L-ascorbic acid binding, copper ion binding, dioxygenase activity	Golgi apparatus, cell wall, cytoplasm, endoplasmic reticulum, plasma membrane, plasmodesma	defense response	No	No
RibosomalproteinL31efamilyprotein	RibosomalproteinL31efamilyprotein	AT2G19740.1 | Symbols: | Ribosomal protein L31e family protein | chr2:8513577-8514346 FORWARD LENGTH=119	0.941979	2.04642	2.34708	1.77849	Up (2 reps)	1.25	1.75	1.2	1.4	Up	AT2G19740	ns	ns		cytoplasmic translation, ribosome biogenesis, translation	structural constituent of ribosome	chloroplast, cytoplasm, cytosolic large ribosomal subunit, cytosolic ribosome, plasma membrane, ribosome	translation	No	No
O-acetylserine(thiol)lyaseisoformC	O-acetylserine(thiol)lyaseisoformC	AT3G59760.1 | Symbols: OASC, ATCS-C | O-acetylserine (thiol) lyase isoform C | chr3:22072119-22075345 REVERSE LENGTH=433	1.21628	0.866908	2.47266	1.51862	Up (2 reps)	1.4	2.18182	2.21429	1.93203	Up	AT3G59760	0.188797	0.542484		cysteine biosynthetic process, double fertilization forming a zygote and endosperm, pollen tube development, pollen tube growth	ATP binding, cysteine synthase activity, identical protein binding, lyase activity, protein binding, zinc ion binding	chloroplast, chloroplast stroma, mitochondrion	regulation of growth	No	No
Carbohydrate-binding-likefold	Carbohydrate-binding-likefold	AT3G62360.1 | Symbols: | Carbohydrate-binding-like fold | chr3:23073020-23080455 REVERSE LENGTH=1227	3.68332	2.56237	#DIV/0!	#DIV/0!	Up (2 reps)	1.66667	5	13	6.55556	Up	AT3G62360	ns	ns				Golgi apparatus, endoplasmic reticulum, endoplasmic reticulum membrane, extracellular region, integral component of membrane, plant-type cell wall, vacuolar membrane	Unknown	No	No
CytochromeC1family	CytochromeC1family	AT3G27240.1 | Symbols: | Cytochrome C1 family | chr3:10056144-10058370 REVERSE LENGTH=307	1.12488	3.00847	1.32018	1.81784	Up (2 reps)	1.25	3	2.4	2.21667	Up	AT3G27240	0.654615	0.358947		mitochondrial ATP synthesis coupled proton transport, mitochondrial electron transport, ubiquinol to cytochrome c	electron transporter, transferring electrons within CoQH2-cytochrome c reductase complex activity, heme binding, metal ion binding	integral component of membrane, membrane, mitochondrial respiratory chain, mitochondrial respiratory chain complex III, mitochondrion, plasma membrane, vacuolar membrane, vacuole	Other	No	No
calcium-dependentproteinkinase6	calcium-dependentproteinkinase6	AT4G23650.1 | Symbols: CDPK6, CPK3 | calcium-dependent protein kinase 6 | chr4:12324967-12327415 REVERSE LENGTH=529	1.99145	0.592004	1.81026	1.46457	Up (2 reps)	1.4	1.5	1.33333	1.41111	Up	AT4G23650	0.101242	0.194267		abscisic acid-activated signaling pathway, intracellular signal transduction, peptidyl-serine phosphorylation, protein autophosphorylation, protein phosphorylation, regulation of anion channel activity, regulation of stomatal movement, response to salt stress	ATP binding, calcium ion binding, calcium-dependent protein serine/threonine kinase activity, calmodulin-dependent protein kinase activity, kinase activity, protein binding, protein kinase activity, protein serine/threonine kinase activity	chloroplast, cytoplasm, membrane, nucleus, plasma membrane, vacuole	response to hormones	No	No
NADH-ubiquinoneoxidoreductaseB18subunit,putative	NADH-ubiquinoneoxidoreductaseB18subunit,putative	AT2G02050.1 | Symbols: | NADH-ubiquinone oxidoreductase B18 subunit, putative | chr2:490024-490335 FORWARD LENGTH=103	0.944968	1.28649	1.19266	1.14137	Up (2 reps)	1.5	1.5	1.375	1.45833	Up	AT2G02050	ns	ns		mitochondrial electron transport, NADH to ubiquinone, oxidation-reduction process, photorespiration	NADH dehydrogenase (ubiquinone) activity	chloroplast, mitochondrial intermembrane space, mitochondrial membrane, mitochondrial respiratory chain complex I, mitochondrion	photorespiration	Up 3.8-fold at 12 hpi	No
Galactosemutarotase-likesuperfamilyprotein	Galactosemutarotase-likesuperfamilyprotein	AT3G17940.1 | Symbols: | Galactose mutarotase-like superfamily protein | chr3:6143707-6145244 REVERSE LENGTH=341	1.9761	0.863849	2.9897	1.94322	Up (2 reps)	5	1.42857	1.5	2.64286	Up	AT3G17940	ns	ns		galactose catabolic process via UDP-galactose, galactose metabolic process, glucose metabolic process	aldose 1-epimerase activity, carbohydrate binding	apoplast, cytoplasm	Other	No	No
UDP-glucosyltransferase74B1	UDP-glucosyltransferase74B1	AT1G24100.1 | Symbols: UGT74B1 | UDP-glucosyl transferase 74B1 | chr1:8525547-8527010 REVERSE LENGTH=460	2.92377	0.893668	2.35419	2.05721	Up (2 reps)	2	2.25	1.5	1.91667	Up	AT1G24100	0.178158	0.268725		defense response by callose deposition in cell wall, defense response to bacterium, glucosinolate biosynthetic process	UDP-glycosyltransferase activity, quercetin 3-O-glucosyltransferase activity, quercetin 7-O-glucosyltransferase activity, thiohydroximate beta-D-glucosyltransferase activity, transferase activity, transferring glycosyl groups	intracellular membrane-bounded organelle, nucleus	defense response	No	No
Aha1domain-containingprotein	Aha1domain-containingprotein	AT3G12050.1 | Symbols: | Aha1 domain-containing protein | chr3:3839289-3841303 FORWARD LENGTH=360	2.58184	0.860794	3.68476	2.3758	Up (2 reps)	2	1.5	3	2.16667	Up	AT3G12050	ns	ns			ATPase activator activity, chaperone binding	cytosol, nucleus	Unknown	No	Up 1.7-fold at 12 h
signalrecognitionparticle-related/SRP-related	signalrecognitionparticle-related/SRP-related	AT5G61970.1 | Symbols: | signal recognition particle-related / SRP-related | chr5:24888920-24893079 FORWARD LENGTH=605	1.41627	0.326022	1.34154	1.02795	Up (2 reps)	1.5	1.33333	1.5	1.44444	Up	AT5G61970	ns	ns		SRP-dependent cotranslational protein targeting to membrane	7S RNA binding, endoplasmic reticulum signal peptide binding, signal recognition particle binding	cytosol, nucleus, signal recognition particle, endoplasmic reticulum targeting	protein modification	No	No
thioredoxin-dependentperoxidase2	thioredoxin-dependentperoxidase2	AT1G65970.1 | Symbols: TPX2 | thioredoxin-dependent peroxidase 2 | chr1:24557527-24558229 REVERSE LENGTH=162	1.72688	1.03909	4.37521	2.38039	Up (2 reps)	4	1.6	3	2.86667	Up	AT1G65970	ns	ns		cell redox homeostasis, cellular response to oxidative stress, hydrogen peroxide catabolic process, oxidation-reduction process	antioxidant activity, thioredoxin peroxidase activity	cytoplasm	oxidation-reduction process	No	No
tubulinbetachain4	tubulinbetachain4	AT5G44340.1 | Symbols: TUB4 | tubulin beta chain 4 | chr5:17859442-17860994 REVERSE LENGTH=444	2.48919	1.17617	1.5113	1.72555	Up (2 reps)	2	2	2.16667	2.05556	Up	AT5G44340	ns	ns		microtubule cytoskeleton organization, microtubule-based process, mitotic cell cycle	GTP binding, GTPase activity, protein binding, structural constituent of cytoskeleton	Golgi apparatus, apoplast, cell wall, chloroplast stroma, cytoplasm, microtubule, plasma membrane, plasmodesma, tubulin complex	regulation of growth	No	No
RANGTPaseactivatingprotein1	RANGTPaseactivatingprotein1	AT3G63130.1 | Symbols: RANGAP1, ATRANGAP1 | RAN GTPase activating protein 1 | chr3:23325108-23326715 FORWARD LENGTH=535	1.77283	1.16042	1.468	1.46708	Up (2 reps)	1.5	1.5	7	3.33333	Up	AT3G63130	ns	ns		cytokinesis by cell plate formation, protein import into nucleus	GTPase activator activity, protein binding	cell division site, cell plate, chloroplast, nuclear envelope, nuclear membrane, nucleus, phragmoplast, plasma membrane, spindle	Regulation of growth	No	No
eukaryotictranslationinitiationfactor3G1	eukaryotictranslationinitiationfactor3G1	AT3G11400.1 | Symbols: EIF3G1, ATEIF3G1 | eukaryotic translation initiation factor 3G1 | chr3:3578536-3580366 FORWARD LENGTH=294	0.792761	1.79938	2.3099	1.63401	Up (2 reps)	2	2	2.33333	2.11111	Up	AT3G11400	ns	ns		translational initiation	RNA binding, mRNA binding, translation initiation factor activity	cytoplasm, eukaryotic translation initiation factor 3 complex, plasma membrane	translation	No	No
Laprotein1	Laprotein1	AT4G32720.1 | Symbols: AtLa1, La1 | La protein 1 | chr4:15787313-15789683 FORWARD LENGTH=433	0.571823	2.11357	1.85559	1.51366	Up (2 reps)	1.33333	1.75	2	1.69444	Up	AT4G32720	ns	ns		ncRNA processing	RNA binding	cell wall, cytosol, nucleolus, nucleoplasm, nucleus, ribonucleoprotein complex	RNA processing	No	No
Highlighted proteins show statistically significant differences from the control

## Sheet: 3 hours Decreased Abundance
Supplemental Datasheet 3: 3 hours Decreased Abundance
Protein IDs	Majority protein IDs	Fasta headers	IBAQ Fold-change Rep 1	IBAQ Fold-change Rep 2	IBAQ Fold-change Rep 3	Average Fold-change (iBAQ) Protein	Trend (Up/Down)	MS/MS Fold-change Rep 1	MS/MS Fold-change Rep 2	MS/MS Fold-change Rep 3	Average Fold-change (MS/MS) Protein	Trend (Up/Down)	At #s >=20% Protein Decrease (3 reps)	ANOVA P-value	Student's T-test P-value	GO Process	GO Function	GO Component	Figure 7C Category	VirE2 DEG (Pilot Study: 1 replicate)?	VirE2 DEG (Second Study: 2 replicates)?
osmotin34	osmotin34	AT4G11650.1 | Symbols: ATOSM34, OSM34 | osmotin 34 | chr4:7025127-7026113 REVERSE LENGTH=244	0.706838	0.53262	0.444987	0.561482	Down	1.0625	0.666667	0.733333	0.820833	Down (2 reps)	AT4G11650	0.0882557	0.0442907	defense response to bacterium, incompatible interaction, defense response to fungus, incompatible interaction, response to other organism, response to salt stress		extracellular region	defense response	Down-regulated 2.4-fold at 12 hpi	No
glycinedecarboxylaseP-protein2	glycinedecarboxylaseP-protein2	AT2G26080.1 | Symbols: AtGLDP2, GLDP2 | glycine decarboxylase P-protein 2 | chr2:11109330-11113786 REVERSE LENGTH=1044	0.546137	0.792074	0.593903	0.644038	Down	0.333333	1.125	0.583333	0.680556	Down	AT2G26080	0.16248	0.0721023	glycine decarboxylation via glycine cleavage system, oxidation-reduction process	ATP binding, glycine binding, glycine dehydrogenase (decarboxylating) activity, pyridoxal phosphate binding	apoplast, chloroplast envelope, chloroplast, glycine cleavage complex, mitochondrion	oxidation-reduction process	No	No
26SproteasomeregulatorysubunitS21A;26SproteasomeregulatorysubunitS21B	26SproteasomeregulatorysubunitS21A;26SproteasomeregulatorysubunitS21B	AT2G20580.1 | Symbols: RPN1A, ATRPN1A | 26S proteasome regulatory subunit S2 1A | chr2:8859211-8864699 FORWARD LENGTH=891;AT4G28470.1 | Symbols: RPN1B, ATRPN1B | 26S proteasome regulatory subunit S2 1B | chr4:14067082-14072357 REVERSE LENGTH=891	0.795556	0.241558	0.50028	0.512465	Down	0.818182	0.285714	0.75	0.617965	Down (2 reps)	AT2G20580	0.0482503	0.486283	innate immune response, proteasome-mediated ubiquitin-dependent protein catabolic process, protein catabolic process, regulation of cell cycle, regulation of protein catabolic process, response to salicylic acid, ubiquitin-dependent protein catabolic process	contributes_to endopeptidase activity, enzyme regulator activity, protein binding, ubiquitin binding	cytoplasm, nucleus, plasma membrane, plasmodesma, proteasome complex, proteasome regulatory particle, base subcomplex, proteasome storage granule	defense response	No	No
alanine-2-oxoglutarateaminotransferase2;glutamate:glyoxylateaminotransferase	alanine-2-oxoglutarateaminotransferase2;glutamate:glyoxylateaminotransferase	AT1G70580.1 | Symbols: AOAT2, GGT2 | alanine-2-oxoglutarate aminotransferase 2 | chr1:26613222-26615845 FORWARD LENGTH=481;AT1G23310.1 | Symbols: GGT1, AOAT1, GGAT1 | glutamate:glyoxylate aminotransferase | chr1:8268720-8271329 REVERSE LENGTH=481	0.409015	0.319131	0.797342	0.508496	Down	0.666667	0.666667	0.5	0.611111	Down	AT1G70580	ns	ns	L-alanine catabolic process, biosynthetic process, photorespiration	L-alanine:2-oxoglutarate aminotransferase activity, alanine-glyoxylate transaminase activity, glycine:2-oxoglutarate aminotransferase activity, pyridoxal phosphate binding	chloroplast stroma, cytoplasm, peroxisome	photorespiration	No	No
methylenetetrahydrofolatereductase1	methylenetetrahydrofolatereductase1	AT3G59970.1 | Symbols: MTHFR1 | methylenetetrahydrofolate reductase 1 | chr3:22151303-22153412 FORWARD LENGTH=421	0.684279	0.201801	0.201702	0.362594	Down	1	0.6	0.125	0.575	Down (2 reps)	AT3G59970	0.0241151	0.0434563	methionine biosynthetic process, methionine metabolic process, oxidation-reduction process, tetrahydrofolate interconversion	methylenetetrahydrofolate reductase (NAD(P)H) activity	cytosol	oxidation-reduction process	No	No
Ubiquinol-cytochromeCreductasehingeprotein	Ubiquinol-cytochromeCreductasehingeprotein	AT1G15120.1 | Symbols: | Ubiquinol-cytochrome C reductase hinge protein | chr1:5203091-5203897 FORWARD LENGTH=69	0.66348	0.567008	0.695614	0.642034	Down	0.75	0.625	1	0.791667	Down (2 reps)	AT1G15120	0.130501	0.0227193	mitochondrial electron transport, ubiquinol to cytochrome c	ubiquinol-cytochrome-c reductase activity	mitochondrial respiratory chain complex III, mitochondrion	Other	Up-regulated 3.4-fold at 12 hpi	No
translationinitiationfactor3B1;eukaryotictranslationinitiationfactor3B-2	translationinitiationfactor3B1;eukaryotictranslationinitiationfactor3B-2	AT5G27640.1 | Symbols: TIF3B1, EIF3B, ATEIF3B-1, EIF3B-1, ATTIF3B1 | translation initiation factor 3B1 | chr5:9781207-9784759 REVERSE LENGTH=712;AT5G25780.1 | Symbols: EIF3B-2, EIF3B, ATEIF3B-2 | eukaryotic translation initiation factor 3B-2 | chr5:8973420	0.453203	0.346084	0.629508	0.476265	Down	0.7	0.555556	0.428571	0.561376	Down	AT5G27640	0.033284	0.00494503		nucleic acid binding, protein binding, translation initiation factor activity, translation initiation factor binding	cytoplasm, eukaryotic translation initiation factor 3 complex, nucleus	Unknown	No	No
cystathioninebeta-lyase	cystathioninebeta-lyase	AT3G57050.1 | Symbols: CBL | cystathionine beta-lyase | chr3:21111939-21114521 REVERSE LENGTH=464	0.272484	0.975437	0.324108	0.52401	Down	1	0.75	0.8	0.85	Down (2 reps)	AT3G57050	ns	ns	de novo' L-methionine biosynthetic process, L-methionine biosynthetic process from L-homoserine via cystathionine	cystathionine beta-lyase activity, lyase activity, pyridoxal phosphate binding	chloroplast, chloroplast stroma, cytoplasm	Other	No	No
alpha-solubleNSFattachmentprotein2;alpha-solubleNSFattachmentprotein1	alpha-solubleNSFattachmentprotein2	AT3G56190.1 | Symbols: ALPHA-SNAP2, ASNAP | alpha-soluble NSF attachment protein 2 | chr3:20846119-20848356 REVERSE LENGTH=289	0.370794	0.728195	0.364226	0.487738	Down	0.5	0.4	0.4	0.433333	Down	AT3G56190	ns	ns	intracellular protein transport	soluble NSF attachment protein activity	chloroplast, membrane, plasma membrane, plasmodesma, vacuolar membrane	protein modification	No	No
OSBP(oxysterolbindingprotein)-relatedprotein3C;Oxysterol-bindingfamilyprotein;OSBP(oxysterolbindingprotein)-relatedprotein3B	OSBP(oxysterolbindingprotein)-relatedprotein3C;Oxysterol-bindingfamilyprotein;OSBP(oxysterolbindingprotein)-relatedprotein3B	AT5G59420.1 | Symbols: ORP3C | OSBP(oxysterol binding protein)-related protein 3C | chr5:23961731-23964623 FORWARD LENGTH=457;AT5G02100.1 | Symbols: UNE18, ORP3A | Oxysterol-binding family protein | chr5:413639-416016 FORWARD LENGTH=453;AT3G09300.1 | Symbo	0.779384	0.520775	0.314514	0.538224	Down	0.25	0.6	0.666667	0.505556	Down	AT5G59420	ns	ns	steroid metabolic process	hydrolase activity, lipid binding, oxysterol binding, sterol binding, sterol transporter activity	cytosol, intracellular membrane-bounded organelle, membrane, nucleus	Other	No	No
aldehydedehydrogenase12A1	aldehydedehydrogenase12A1	AT5G62530.1 | Symbols: ALDH12A1, ATP5CDH, P5CDH | aldehyde dehydrogenase 12A1 | chr5:25099768-25103159 REVERSE LENGTH=556	0.708757	0.339105	1.16677	0.73821	Down (2 reps)	0.777778	0.294118	0.7	0.590632	Down	AT5G62530	ns	ns	oxidation-reduction process, proline catabolic process to glutamate, proline metabolic process, reactive oxygen species metabolic process, response to salt stress	1-pyrroline-5-carboxylate dehydrogenase activity, 3-chloroallyl aldehyde dehydrogenase activity, cobalt ion binding, oxidoreductase activity, acting on the aldehyde or oxo group of donors, NAD or NADP as acceptor, zinc ion binding	chloroplast, mitochondrial matrix, mitochondrion	oxidation-reduction process	No	No
nucleotide-rhamnosesynthase/epimerase-reductase	nucleotide-rhamnosesynthase/epimerase-reductase	AT1G63000.1 | Symbols: NRS/ER, UER1 | nucleotide-rhamnose synthase/epimerase-reductase | chr1:23342510-23343859 FORWARD LENGTH=301	0.986917	0.597843	0.425635	0.670132	Down (2 reps)	0.636364	0.6875	0.4375	0.587121	Down	AT1G63000	0.327364	0.175464	UDP-rhamnose biosynthetic process, cell wall organization, dTDP-rhamnose biosynthetic process, oxidation-reduction process	UDP-4-keto-6-deoxy-glucose-3,5-epimerase activity, UDP-4-keto-rhamnose-4-keto-reductase activity, dTDP-4-dehydrorhamnose 3,5-epimerase activity, dTDP-4-dehydrorhamnose reductase activity, oxidoreductase activity, oxidoreductase activity, acting on the CH-OH group of donors, NAD or NADP as acceptor	apoplast, chloroplast, plasma membrane, cytosol, plasmodesma	regulation of growth	No	No
receptorforactivatedCkinase1B	receptorforactivatedCkinase1B	AT1G48630.1 | Symbols: RACK1B_AT | receptor for activated C kinase 1B | chr1:17981977-17983268 REVERSE LENGTH=326	1.17644	0.40715	0.651406	0.744998	Down (2 reps)	0.8	0.5	0.421053	0.573684	Down	AT1G48630	0.205412	0.277509	cellular response to abscisic acid stimulus, positive regulation of protein phosphorylation, positive regulation of signal transduction, regulation of translation, rescue of stalled ribosome, ribosome biogenesis, root development, seed germination, shoot system development, signal transduction	MAP-kinase scaffold activity, enzyme binding, nucleotide binding, protein kinase C binding, ribosome binding	cytosol, cytosolic ribosome, cytosolic small ribosomal subunit, nucleus	response to hormones	No	No
methylenetetrahydrofolatereductase2	methylenetetrahydrofolatereductase2	AT2G44160.1 | Symbols: MTHFR2 | methylenetetrahydrofolate reductase 2 | chr2:18262301-18265185 FORWARD LENGTH=594	0.819359	0.622647	0.672636	0.70488	Down (2 reps)	0.769231	0.466667	0.538462	0.591453	Down	AT2G44160	0.219753	0.304475	methionine biosynthetic process, methionine metabolic process, one-carbon metabolic process, oxidation-reduction process, tetrahydrofolate interconversion	FAD binding, methylenetetrahydrofolate reductase (NAD(P)H) activity	cytosol, nucleus	oxidation-reduction process	No	No
ATPase,V0/A0complex,subunitC/D	ATPase,V0/A0complex,subunitC/D	AT3G28715.1 | Symbols: | ATPase, V0/A0 complex, subunit C/D | chr3:10778025-10780350 FORWARD LENGTH=351	0.533236	0.672555	0.882888	0.696226	Down (2 reps)	0.333333	0.6	0.5	0.477778	Down	AT3G28715	ns	ns	ATP hydrolysis coupled proton transport	proton transmembrane transporter activity, proton-transporting ATPase activity, rotational mechanism	Golgi apparatus, plasmodesma, proton-transporting V-type ATPase, V0 domain, vacuolar membrane, vacuole	Other	No	No
ethylene-formingenzyme	ethylene-formingenzyme	AT1G05010.1 | Symbols: EFE, ACO4, EAT1 | ethylene-forming enzyme | chr1:1431419-1432695 REVERSE LENGTH=323	0.672494	0.635642	0.898591	0.735576	Down (2 reps)	0.75	0.666667	0.8	0.738889	Down	AT1G05010	0.561368	0.102062	cellular response to fatty acid, defense response, ethylene biosynthetic process, fruit ripening, oxidation-reduction process, response to fungus	1-aminocyclopropane-1-carboxylate oxidase activity, L-ascorbic acid binding, dioxygenase activity	cytoplasm	defense response	No	No
PeptidaseC15,pyroglutamylpeptidaseI-like	PeptidaseC15,pyroglutamylpeptidaseI-like	AT1G56700.1 | Symbols: | Peptidase C15, pyroglutamyl peptidase I-like | chr1:21256743-21257640 FORWARD LENGTH=219	0.194766	0	0.0964577	0.0970746	Down (2 reps)	0.166667	0.2	0.5	0.288889	Down	AT1G56700	ns	ns	proteolysis	pyroglutamyl-peptidase activity	cytoplasm	protein modification	No	No
histonedeacetylase3	histonedeacetylase3	AT3G44750.1 | Symbols: HD2A, ATHD2A, HDA3, HDT1 | histone deacetylase 3 | chr3:16298045-16299585 FORWARD LENGTH=245	0.481148	0.708584	0.844682	0.678138	Down (2 reps)	0.666667	0.75	0.666667	0.694444	Down	AT3G44750	ns	ns	DNA mediated transformation, polarity specification of adaxial/abaxial axis, root development, seed dormancy process	histone deacetylase activity, metal ion binding, nucleic acid binding, protein binding, zinc ion binding	nucleolus, nucleus	DNA/Chromatin	No	No
2-oxoaciddehydrogenasesacyltransferasefamilyprotein	2-oxoaciddehydrogenasesacyltransferasefamilyprotein	AT1G34430.1 | Symbols: EMB3003 | 2-oxoacid dehydrogenases acyltransferase family protein | chr1:12588027-12590084 REVERSE LENGTH=465	0.631733	1.50205	0.638643	0.924141	Down (2 reps)	0.5	0.75	0.8	0.683333	Down	AT1G34430	ns	ns	embryo development ending in seed dormancy, glycolytic process	dihydrolipoyllysine-residue acetyltransferase activity	chloroplast, chloroplast envelope, chloroplast stroma, cytosolic ribosome, plasma membrane	regulation of growth	No	No
													Highlighted proteins show statistically significant differences from the control

## Sheet: 12 hours Decrease Abundance
Supplemental Datasheet 3: 12 hours Decreased Abundance
Protein IDs	Majority protein IDs	Fasta headers	IBAQ Fold-change Rep 1	IBAQ Fold-change Rep 2	IBAQ Fold-change Rep 3	Average Fold-change (iBAQ) Protein	Trend (Up/Down)	MS/MS Fold-change Rep 1	MS/MS Fold-change Rep 2	MS/MS Fold-change Rep 3	Average Fold-change (MS/MS) Protein	Trend (Up/Down)	At #s >=20% Protein Decrease (3 reps)	ANOVA P-value	Student's T-test P-value	GO Process	GO Function	GO Component	Figure 7D Category	VirE2 DEG (Pilot Study: 1 replicate)?	VirE2 DEG (Second Study: 2 replicates)?
RNAbindingPlectin/S10domain-containingprotein	RNAbindingPlectin/S10domain-containingprotein	AT4G25740.1 | Symbols: | RNA binding Plectin/S10 domain-containing protein | chr4:13107488-13108751 REVERSE LENGTH=177	0.302126	0.792822	0.729487	0.608145	Down	0.5	0.8	0.857143	0.719048	Down (2 reps)	AT4G25740	0.0722668	0.621581	translation	mRNA binding, structural constituent of ribosome	cytoplasm, cytosolic ribosome, cytosolic small ribosomal subunit, membrane	translation	No	No
aldehydedehydrogenase7B4	aldehydedehydrogenase7B4	AT1G54100.1 | Symbols: ALDH7B4 | aldehyde dehydrogenase 7B4 | chr1:20195435-20198853 REVERSE LENGTH=508	0.708987	0.384704	0.156554	0.416748	Down	1.57143	0.466667	0.25	0.762698	Down (2 reps)	AT1G54100	0.0205819	0.201597	oxidation-reduction process, response to abscisic acid, response to desiccation, response to salt stress	3-chloroallyl aldehyde dehydrogenase activity, L-aminoadipate-semialdehyde dehydrogenase activity, glyceraldehyde-3-phosphate dehydrogenase (NAD+) (non-phosphorylating) activity	chloroplast, cytosol	response to hormones	No	No
phosphomannomutase	phosphomannomutase	AT2G45790.1 | Symbols: ATPMM, PMM | phosphomannomutase | chr2:18855876-18857753 FORWARD LENGTH=246	0.417902	0.43457	0.72929	0.527254	Down	0.75	0.444444	0.75	0.648148	Down	AT2G45790	ns	ns	GDP-mannose biosynthetic process, L-ascorbic acid biosynthetic process, mannose biosynthetic process, mannose metabolic process, protein N-linked glycosylation, protein targeting to ER, response to salt stress	phosphomannomutase activity, protein binding	cytosol	protein modification	No	No
glutamatesynthase2;glutamatesynthase1	glutamatesynthase2	AT2G41220.1 | Symbols: GLU2 | glutamate synthase 2 | chr2:17177934-17188388 FORWARD LENGTH=1629	0.53482	0.256232	0.291633	0.360895	Down	2	0.666667	0.5	1.05556	Down (2 reps)	AT2G41220	ns	ns	L-glutamate biosynthetic process, ammonia assimilation cycle, glutamate biosynthetic process, oxidation-reduction process	3 iron, 4 sulfur cluster binding, glutamate synthase (ferredoxin) activity, metal ion binding, oxidoreductase activity	chloroplast, chloroplast envelope, chloroplast stroma, plastid	oxidation-reduction process	No	No
glucose-6-phosphatedehydrogenase6	glucose-6-phosphatedehydrogenase6	AT5G40760.1 | Symbols: G6PD6 | glucose-6-phosphate dehydrogenase 6 | chr5:16311284-16314556 FORWARD LENGTH=515	0.109816	0.134258	0.450911	0.231662	Down	0.222222	0.333333	1	0.518519	Down (2 reps)	AT5G40760	ns	ns	glucose metabolic process, oxidation-reduction process, pentose-phosphate shunt, oxidative branch	NADP binding, glucose-6-phosphate dehydrogenase activity	cytoplasm	oxidation-reduction process	No	No
stress-inducibleprotein,putative	stress-inducibleprotein,putative	AT1G62740.1 | Symbols: Hop2 | stress-inducible protein, putative | chr1:23231026-23233380 FORWARD LENGTH=571	0.657596	0.728649	0.797644	0.727963	Down	0.75	0.7	1.85714	1.10238	Down (2 reps)	AT1G62740	0.694951	0.48331	response to cadmium ion	Hsp90 protein binding	cytoplasm, nucleus, plasma membrane	other	No	No
APSreductase1;APSreductase3	APSreductase1;APSreductase3	AT4G04610.1 | Symbols: APR1, APR, PRH19, ATAPR1 | APS reductase 1 | chr4:2325069-2326718 FORWARD LENGTH=465;AT4G21990.1 | Symbols: APR3, PRH-26, PRH26, ATAPR3 | APS reductase 3 | chr4:11657284-11658973 REVERSE LENGTH=458	0.673447	0.494286	0.604551	0.590762	Down	0.625	0.727273	1	0.784091	Down (2 reps)	AT4G04610	ns	ns	cell redox homeostasis, cysteine biosynthetic process, oxidation-reduction process, sulfate assimilation, sulfate reduction	4 iron, 4 sulfur cluster binding, adenylyl-sulfate reductase (glutathione) activity, adenylyl-sulfate reductase activity, metal ion binding	chloroplast, chloroplast stroma, plastid	oxidation-reduction process	No	No
Pyruvatekinasefamilyprotein	Pyruvatekinasefamilyprotein	AT2G36580.1 | Symbols: | Pyruvate kinase family protein | chr2:15339253-15342781 FORWARD LENGTH=527	0.631907	0.477894	0.93603	0.681944	Down (2 reps)	0.636364	0.6	0.785714	0.674026	Down	AT2G36580	0.164898	0.404931	cellular response to insulin stimulus, glycolytic process	kinase activity, magnesium ion binding, potassium ion binding, pyruvate kinase activity	chloroplast, cytoplasm, plasma membrane	other	No	No
ribulose-bisphosphatecarboxylases	ribulose-bisphosphatecarboxylases	ATCG00490.1 | Symbols: RBCL | ribulose-bisphosphate carboxylases | chrC:54958-56397 FORWARD LENGTH=479	0.190549	0.0966402	0	0.0957297	Down	0.2	0.0666667	0	0.0888889	Down	ATCG00490	ns	ns				Unknown	Down 3.2-fold at 12 hpi	No
isopropylmalateisomerase2	isopropylmalateisomerase2	AT2G43100.1 | Symbols: IPMI2, ATLEUD1 | isopropylmalate isomerase 2 | chr2:17920685-17921455 FORWARD LENGTH=256	1.00183	0.719454	0.67961	0.800299	Down (2 reps)	0.428571	0.8	0.6	0.609524	Down	AT2G43100	ns	ns	glucosinolate biosynthetic process, leucine biosynthetic process	3-isopropylmalate dehydratase activity, hydro-lyase activity	chloroplast, chloroplast stroma, plastid	other	No	No
acetyl-CoAsynthetase	acetyl-CoAsynthetase	AT5G36880.1 | Symbols: ACS | acetyl-CoA synthetase | chr5:14534961-14539084 REVERSE LENGTH=693	1.53498	0.562261	0.727996	0.941746	Down (2 reps)	0.666667	0.666667	0.5	0.611111	Down	AT5G36880	ns	ns	acetate metabolic process, acetyl-CoA biosynthetic process from acetate, fatty acid metabolic process	AMP binding, ATP binding, acetate-CoA ligase activity	chloroplast, chloroplast stroma, cytosol, glyoxysome	other	No	No
pyrimidine2	pyrimidine2	AT5G12200.1 | Symbols: PYD2 | pyrimidine 2 | chr5:3941700-3944727 REVERSE LENGTH=531	0.795518	0.237198	1.27964	0.770786	Down (2 reps)	0.666667	0.166667	0.428571	0.420635	Down	AT5G12200	ns	ns	beta-alanine biosynthetic process, cellular response to nitrogen levels, uracil catabolic process	dihydropyrimidinase activity, metal ion binding	Golgi apparatus, chloroplast, endomembrane system, endoplasmic reticulum	Other	No	No
UDP-glucose/GDP-mannosedehydrogenasefamilyprotein	UDP-glucose/GDP-mannosedehydrogenasefamilyprotein	AT3G01010.1 | Symbols: | UDP-glucose/GDP-mannose dehydrogenase family protein | chr3:4342-4818 FORWARD LENGTH=158	0.771026	0	0.731977	0.501001	Down (2 reps)	0.333333	0.333333	0.666667	0.444444	Down	AT3G01010	ns	ns	glycosaminoglycan biosynthetic process, oxidation-reduction process	NAD binding, UDP-glucose 6-dehydrogenase activity, oxidoreductase activity, acting on the CH-OH group of donors, NAD or NADP as acceptor	cytoplasm, nucleus	oxidation-reduction process	No	No
Highlighted proteins show statistically significant differences from the control
